# Supplementary material for: Temporal genomic analysis of melanoma rejection identifies regulators of tumor immune evasion
Source: bioRxiv. 2023 Nov 29:2023.11.29.569032. Preprint. [Version 1] doi: 10.1101/2023.11.29.569032 (PMC10705560; doi:10.1101/2023.11.29.569032)
Supplement: Supplement 2 — Supplementary Table 2- Non-silent mutations per SCC. List of the non-silent mutations in each SCC, who passed all the filtration steps of WES data processing described in the methods. Supplementary table to Supplementary Figure 1E. [file media-2.xlsx]

## Sheet: Supplementary table 2
Supplementary Table 2- Non-silent mutations per SCC
SCC 31
ID	Location	Allele	Gene	Feature	Feature_type	Consequence	cDNA_position	CDS_position	Protein_position	Amino_acids	Codons	Existing_variation	IMPACT	SYMBOL	BIOTYPE	INTRON	STRAND	SYMBOL_SOURCE	TSL	APPRIS	CCDS	ENSP	HGVSc	DISTANCE	EXON	FLAGS	HGVSp	SIFT	HGVS_OFFSET
chr11:72924624_T/A	11:72924624-72924624	A	ENSMUSG00000020785	ENSMUST00000092937.13	Transcript	missense_variant	962	836	279	F/Y	tTt/tAt	-	MODERATE	Camkk1	protein_coding		1	MGI	1	P1	CCDS24993.1	ENSMUSP00000090613	ENSMUST00000092937.13:c.836C>A		10/16		ENSMUSP00000090613.7:p.Phe279Tyr	deleterious_low_confidence(0)
chr11:72924624_T/A	11:72924624-72924624	A	ENSMUSG00000020785	ENSMUST00000145834.2	Transcript	missense_variant	476	476	159	F/Y	tTt/tAt	-	MODERATE	Camkk1	protein_coding		1	MGI	5			ENSMUSP00000123441	ENSMUST00000145834.2:c.476C>A		8/13	cds_start_NF	ENSMUSP00000123441.2:p.Phe159Tyr	deleterious_low_confidence(0)
chr11:80025197_G/T	11:80025197-80025197	T	ENSMUSG00000017550	ENSMUST00000017694.7	Transcript	missense_variant	5852	5481	1827	W/C	tgG/tgT	-	MODERATE	Atad5	protein_coding		1	MGI	1	P2	CCDS25127.1	ENSMUSP00000017694	ENSMUST00000017694.7:c.5481A>T		23/23		ENSMUSP00000017694.6:p.Trp1827Cys
chr11:80025197_G/T	11:80025197-80025197	T	ENSMUSG00000017550	ENSMUST00000108239.7	Transcript	missense_variant	5843	5472	1824	W/C	tgG/tgT	-	MODERATE	Atad5	protein_coding		1	MGI	5	A2		ENSMUSP00000103874	ENSMUST00000108239.7:c.5472A>T		23/23		ENSMUSP00000103874.2:p.Trp1824Cys
chr11:116000423_A/C	11:116000423-116000423	C	ENSMUSG00000020773	ENSMUST00000021120.6	Transcript	missense_variant	650	624	208	C/W	tgT/tgG	-	MODERATE	Trim47	protein_coding		-1	MGI	1	P4	CCDS56823.1	ENSMUSP00000021120	ENSMUST00000021120.6:c.624T>G		1/6		ENSMUSP00000021120.6:p.Cys208Trp	deleterious(0)
chr11:116000423_A/C	11:116000423-116000423	C	ENSMUSG00000020773	ENSMUST00000106441.8	Transcript	missense_variant	641	624	208	C/W	tgT/tgG	-	MODERATE	Trim47	protein_coding		-1	MGI	1	A2	CCDS56822.1	ENSMUSP00000102049	ENSMUST00000106441.8:c.624T>G		1/6		ENSMUSP00000102049.2:p.Cys208Trp	deleterious(0)
chr11:119374467_T/C	11:119374467-119374467	C	ENSMUSG00000070327	ENSMUST00000093902.12	Transcript	splice_polypyrimidine_tract_variant,intron_variant	-	-	-	-	-	-	LOW	Rnf213	protein_coding	64/66	1	MGI	5	P5		ENSMUSP00000091429	ENSMUST00000093902.12:c.15037-14G>C
chr11:119374467_T/C	11:119374467-119374467	C	ENSMUSG00000070327	ENSMUST00000131035.10	Transcript	splice_polypyrimidine_tract_variant,intron_variant	-	-	-	-	-	-	LOW	Rnf213	protein_coding	64/66	1	MGI	5	A2		ENSMUSP00000115063	ENSMUST00000131035.10:c.15034-14G>C
chr11:119374467_T/C	11:119374467-119374467	C	ENSMUSG00000070327	ENSMUST00000172235.2	Transcript	splice_polypyrimidine_tract_variant,intron_variant	-	-	-	-	-	-	LOW	Rnf213	protein_coding	6/8	1	MGI	5			ENSMUSP00000130027	ENSMUST00000172235.2:c.517-14G>C
chr12:55298909_G/A	12:55298909-55298909	A	ENSMUSG00000079108	ENSMUST00000164243.2	Transcript	splice_region_variant,splice_polypyrimidine_tract_variant,intron_variant	-	-	-	-	-	-	LOW	Srp54c	protein_coding	8/14	1	MGI	5	P1	CCDS49067.1	ENSMUSP00000132835	ENSMUST00000164243.2:c.786-3T>A
chr12:55298909_G/A	12:55298909-55298909	A	ENSMUSG00000079108	ENSMUST00000218879.2	Transcript	splice_region_variant,splice_polypyrimidine_tract_variant,intron_variant	-	-	-	-	-	-	LOW	Srp54c	protein_coding	9/15	1	MGI	1	P1	CCDS49067.1	ENSMUSP00000151681	ENSMUST00000218879.2:c.786-3T>A
chr12:112773036_T/A	12:112773036-112773036	A	ENSMUSG00000037594	ENSMUST00000037014.11	Transcript	stop_lost	480	28	10	*/K	Tag/Aag	-	HIGH	Clba1	protein_coding		1	MGI	1	P1	CCDS49192.1	ENSMUSP00000038002	ENSMUST00000037014.11:c.28G>A		1/5		ENSMUSP00000038002.4:p.Ter10LysextTer?
chr12:112773036_T/A	12:112773036-112773036	A	ENSMUSG00000037594	ENSMUST00000177808.3	Transcript	stop_lost	261	28	10	*/K	Tag/Aag	-	HIGH	Clba1	protein_coding		1	MGI	1	P1	CCDS49192.1	ENSMUSP00000137263	ENSMUST00000177808.3:c.28G>A		2/6		ENSMUSP00000137263.2:p.Ter10LysextTer?
chr13:23739657_G/T	13:23739657-23739657	T	ENSMUSG00000052565	ENSMUST00000045301.9	Transcript	missense_variant	2222	394	132	A/S	Gct/Tct	-	MODERATE	H1f3	protein_coding		1	MGI		P1	CCDS26346.1	ENSMUSP00000044395	ENSMUST00000045301.9:c.394C>T		1/1		ENSMUSP00000044395.7:p.Ala132Ser	tolerated(0.08)
chr13:100297060_A/G	13:100297060-100297060	G	ENSMUSG00000078945	ENSMUST00000067975.12	Transcript	missense_variant	3044	2975	992	L/P	cTg/cCg	-	MODERATE	Naip2	protein_coding		-1	MGI	1	P1	CCDS26726.1	ENSMUSP00000070827	ENSMUST00000067975.12:c.2975A>C		10/15		ENSMUSP00000070827.6:p.Leu992Pro	tolerated(0.13)
chr13:100297060_A/G	13:100297060-100297060	G	ENSMUSG00000078945	ENSMUST00000117913.8	Transcript	missense_variant	3158	2975	992	L/P	cTg/cCg	-	MODERATE	Naip2	protein_coding		-1	MGI	1	P1	CCDS26726.1	ENSMUSP00000113890	ENSMUST00000117913.8:c.2975A>C		11/16		ENSMUSP00000113890.2:p.Leu992Pro	tolerated(0.13)
chr13:100297060_A/G	13:100297060-100297060	G	ENSMUSG00000078945	ENSMUST00000167986.3	Transcript	missense_variant	3027	2975	992	L/P	cTg/cCg	-	MODERATE	Naip2	protein_coding		-1	MGI	5			ENSMUSP00000125852	ENSMUST00000167986.3:c.2975A>C		11/15		ENSMUSP00000125852.3:p.Leu992Pro	tolerated(0.15)
chr14:8644365_T/G	14:8644365-8644365	G	ENSMUSG00000084902	ENSMUST00000144914.3	Transcript	missense_variant	2401	2363	788	I/S	aTc/aGc	-	MODERATE	Cdhr18	protein_coding		1	MGI	5	P1		ENSMUSP00000121887	ENSMUST00000144914.3:c.2363A>G		17/19		ENSMUSP00000121887.3:p.Ile788Ser	deleterious(0.02)
chr14:59596928_A/T	14:59596928-59596928	T	ENSMUSG00000068245	ENSMUST00000095157.11	Transcript	missense_variant	331	270	90	S/R	agT/agA	-	MODERATE	Phf11d	protein_coding		-1	MGI	1	P2	CCDS27170.3	ENSMUSP00000092779			3/11		ENSMUSP00000092779.5:p.Ser90Arg
chr14:59596928_A/T	14:59596928-59596928	T	ENSMUSG00000068245	ENSMUST00000160425.8	Transcript	missense_variant	305	270	90	S/R	agT/agA	-	MODERATE	Phf11d	protein_coding		-1	MGI	5	A2		ENSMUSP00000124578			3/8		ENSMUSP00000124578.2:p.Ser90Arg
chr14:59596928_A/T	14:59596928-59596928	T	ENSMUSG00000068245	ENSMUST00000161031.2	Transcript	missense_variant	271	270	90	S/R	agT/agA	-	MODERATE	Phf11d	protein_coding		-1	MGI	2	A2		ENSMUSP00000125181			3/10		ENSMUSP00000125181.2:p.Ser90Arg
chr15:9713268_C/T	15:9713268-9713268	T	ENSMUSG00000072663	ENSMUST00000041840.14	Transcript	missense_variant	1202	1103	368	R/H	cGt/cAt	-	MODERATE	Spef2	protein_coding		-1	MGI	1	P2	CCDS37041.1	ENSMUSP00000035762			8/18		ENSMUSP00000035762.8:p.Arg368His
chr15:9713268_C/T	15:9713268-9713268	T	ENSMUSG00000072663	ENSMUST00000159093.8	Transcript	missense_variant	1325	1274	425	R/H	cGt/cAt	-	MODERATE	Spef2	protein_coding		-1	MGI	5			ENSMUSP00000124891			9/12	cds_end_NF	ENSMUSP00000124891.2:p.Arg425His
chr15:9713268_C/T	15:9713268-9713268	T	ENSMUSG00000072663	ENSMUST00000159368.2	Transcript	missense_variant	1111	1103	368	R/H	cGt/cAt	-	MODERATE	Spef2	protein_coding		-1	MGI	1		CCDS84163.1	ENSMUSP00000124723			8/9		ENSMUSP00000124723.2:p.Arg368His
chr15:9713268_C/T	15:9713268-9713268	T	ENSMUSG00000072663	ENSMUST00000160236.8	Transcript	missense_variant	1172	1103	368	R/H	cGt/cAt	-	MODERATE	Spef2	protein_coding		-1	MGI	5	A2		ENSMUSP00000124222			8/35		ENSMUSP00000124222.2:p.Arg368His
chr15:9713268_C/T	15:9713268-9713268	T	ENSMUSG00000072663	ENSMUST00000162780.8	Transcript	missense_variant	1325	1274	425	R/H	cGt/cAt	-	MODERATE	Spef2	protein_coding		-1	MGI	5			ENSMUSP00000124393			9/10		ENSMUSP00000124393.2:p.Arg425His
chr15:9713268_C/T	15:9713268-9713268	T	ENSMUSG00000072663	ENSMUST00000208854.2	Transcript	missense_variant	1172	1103	368	R/H	cGt/cAt	-	MODERATE	Spef2	protein_coding		-1	MGI	5	A2		ENSMUSP00000146967			8/33		ENSMUSP00000146967.2:p.Arg368His
chr15:25714134_C/A	15:25714134-25714134	A	ENSMUSG00000022272	ENSMUST00000110457.8	Transcript	missense_variant	784	299	100	T/N	aCc/aAc	-	MODERATE	Myo10	protein_coding		1	MGI	1	P1	CCDS37049.1	ENSMUSP00000106087	ENSMUST00000110457.8:c.299T>A		4/41		ENSMUSP00000106087.2:p.Thr100Asn	deleterious_low_confidence(0)
chr15:25714134_C/A	15:25714134-25714134	A	ENSMUSG00000022272	ENSMUST00000137601.8	Transcript	missense_variant	667	200	67	T/N	aCc/aAc	-	MODERATE	Myo10	protein_coding		1	MGI	1			ENSMUSP00000118280	ENSMUST00000137601.8:c.200T>A		3/22	cds_end_NF	ENSMUSP00000118280.2:p.Thr67Asn	deleterious_low_confidence(0)
chr15:27849077_C/T	15:27849077-27849077	T	ENSMUSG00000022263	ENSMUST00000090247.7	Transcript	stop_gained	3168	2816	939	W/*	tGg/tAg	-	HIGH	Trio	protein_coding		-1	MGI	5	P1	CCDS49587.1	ENSMUSP00000087714	ENSMUST00000090247.7:c.2816C>A		16/57		ENSMUSP00000087714.6:p.Trp939Ter
chr15:27849077_C/T	15:27849077-27849077	T	ENSMUSG00000022263	ENSMUST00000227337.2	Transcript	stop_gained	2639	2639	880	W/*	tGg/tAg	-	HIGH	Trio	protein_coding		-1	MGI				ENSMUSP00000154653	ENSMUST00000227337.2:c.2639C>A		15/36		ENSMUSP00000154653.2:p.Trp880Ter
chr15:34838679_G/A	15:34838679-34838679	A	ENSMUSG00000050963	ENSMUST00000072868.5	Transcript	missense_variant	582	41	14	G/D	gGc/gAc	-	MODERATE	Kcns2	protein_coding		1	MGI	1	P1	CCDS27421.1	ENSMUSP00000072645	ENSMUST00000072868.5:c.41T>A		2/2		ENSMUSP00000072645.4:p.Gly14Asp	tolerated(0.2)
chr15:34838679_G/A	15:34838679-34838679	A	ENSMUSG00000050963	ENSMUST00000228725.2	Transcript	missense_variant	214	41	14	G/D	gGc/gAc	-	MODERATE	Kcns2	protein_coding		1	MGI		P1	CCDS27421.1	ENSMUSP00000153984	ENSMUST00000228725.2:c.41T>A		2/2		ENSMUSP00000153984.2:p.Gly14Asp	tolerated(0.2)
chr15:36227283_C/T	15:36227283-36227283	T	ENSMUSG00000037617	ENSMUST00000047348.11	Transcript	missense_variant,splice_region_variant	2156	1939	647	P/S	Cct/Tct	-	MODERATE	Spag1	protein_coding		1	MGI	1	P1	CCDS37061.1	ENSMUSP00000047335	ENSMUST00000047348.11:c.1939G>T		16/19		ENSMUSP00000047335.4:p.Pro647Ser	deleterious(0.02)
chr15:36227283_C/T	15:36227283-36227283	T	ENSMUSG00000037617	ENSMUST00000171205.3	Transcript	missense_variant,splice_region_variant	2173	1939	647	P/S	Cct/Tct	-	MODERATE	Spag1	protein_coding		1	MGI	1	P1	CCDS37061.1	ENSMUSP00000132233	ENSMUST00000171205.3:c.1939G>T		16/19		ENSMUSP00000132233.2:p.Pro647Ser	deleterious(0.02)
chr15:36227283_C/T	15:36227283-36227283	T	ENSMUSG00000037617	ENSMUST00000227524.2	Transcript	splice_region_variant,non_coding_transcript_exon_variant	1967	-	-	-	-	-	LOW	Spag1	protein_coding_CDS_not_defined		1	MGI					ENSMUST00000227524.2:n.1967G>T		13/16
chr15:36227283_C/T	15:36227283-36227283	T	ENSMUSG00000037617	ENSMUST00000227582.2	Transcript	splice_region_variant,non_coding_transcript_exon_variant	909	-	-	-	-	-	LOW	Spag1	retained_intron		1	MGI					ENSMUST00000227582.2:n.909G>T		6/9
chr15:89306599_A/T	15:89306599-89306599	T	ENSMUSG00000078937	ENSMUST00000109313.9	Transcript	missense_variant,splice_region_variant	863	778	260	Y/N	Tat/Aat	-	MODERATE	Cpt1b	protein_coding		-1	MGI	1	P1	CCDS27749.1	ENSMUSP00000104936	ENSMUST00000109313.9:c.778G>A		8/19		ENSMUSP00000104936.3:p.Tyr260Asn	deleterious_low_confidence(0)
chr15:99323468_G/A	15:99323468-99323468	A	ENSMUSG00000023009	ENSMUST00000023747.14	Transcript	missense_variant	3251	3034	1012	R/C	Cgt/Tgt	-	MODERATE	Nckap5l	protein_coding		-1	MGI	1	P1	CCDS27820.1	ENSMUSP00000023747	ENSMUST00000023747.14:c.3034G>T		8/13		ENSMUSP00000023747.8:p.Arg1012Cys	deleterious(0.01)
chr15:101795784_C/T	15:101795784-101795784	T	ENSMUSG00000075402	ENSMUST00000100179.2	Transcript	missense_variant	1446	1385	462	R/Q	cGg/cAg	-	MODERATE	Krt76	protein_coding		-1	MGI	1	P1	CCDS27866.1	ENSMUSP00000097754	ENSMUST00000100179.2:c.1385T>A		7/9		ENSMUSP00000097754.2:p.Arg462Gln	deleterious(0)
chr17:25962086_G/A	17:25962086-25962086	A	ENSMUSG00000041062	ENSMUST00000047098.7	Transcript	splice_polypyrimidine_tract_variant,intron_variant	-	-	-	-	-	-	LOW	Mslnl	protein_coding	6/15	1	MGI	1	P1	CCDS28525.1	ENSMUSP00000049020	ENSMUST00000047098.7:c.499-16C>A
chr17:34194053_C/A	17:34194053-34194053	A	ENSMUSG00000121503	ENSMUST00000235582.3	Transcript	splice_region_variant,non_coding_transcript_exon_variant	1157	-	-	-	-	-	LOW	H2-K2	lncRNA		-1	EntrezGene					ENSMUST00000235582.3:n.1157C>T		5/5
chr17:34194053_C/A	17:34194053-34194053	A	ENSMUSG00000121503	ENSMUST00000241278.1	Transcript	splice_region_variant,non_coding_transcript_exon_variant	1255	-	-	-	-	-	LOW	H2-K2	lncRNA		-1	EntrezGene					ENSMUST00000241278.1:n.1255C>T		4/4
chr17:34194053_C/A	17:34194053-34194053	A	ENSMUSG00000121503	ENSMUST00000241639.1	Transcript	splice_region_variant,non_coding_transcript_exon_variant	931	-	-	-	-	-	LOW	H2-K2	lncRNA		-1	EntrezGene					ENSMUST00000241639.1:n.931C>T		6/6
chr17:34194053_C/A	17:34194053-34194053	A	ENSMUSG00000121503	ENSMUST00000245105.1	Transcript	splice_region_variant,non_coding_transcript_exon_variant	1007	-	-	-	-	-	LOW	H2-K2	lncRNA		-1	EntrezGene					ENSMUST00000245105.1:n.1007C>T		6/6
chr17:34194053_C/A	17:34194053-34194053	A	ENSMUSG00000121503	ENSMUST00000246682.1	Transcript	splice_region_variant,non_coding_transcript_exon_variant	1247	-	-	-	-	-	LOW	H2-K2	lncRNA		-1	EntrezGene					ENSMUST00000246682.1:n.1247C>T		5/5
chr17:34194053_C/A	17:34194053-34194053	A	ENSMUSG00000121503	ENSMUST00000246714.1	Transcript	splice_region_variant,non_coding_transcript_exon_variant	847	-	-	-	-	-	LOW	H2-K2	lncRNA		-1	EntrezGene					ENSMUST00000246714.1:n.847C>T		6/6
chr17:34194054_T/A	17:34194054-34194054	A	ENSMUSG00000121503	ENSMUST00000235582.3	Transcript	splice_acceptor_variant,non_coding_transcript_variant	-	-	-	-	-	-	HIGH	H2-K2	lncRNA	4/4	-1	EntrezGene					ENSMUST00000235582.3:n.1157-1G>T
chr17:34194054_T/A	17:34194054-34194054	A	ENSMUSG00000121503	ENSMUST00000241278.1	Transcript	splice_acceptor_variant,non_coding_transcript_variant	-	-	-	-	-	-	HIGH	H2-K2	lncRNA	3/3	-1	EntrezGene					ENSMUST00000241278.1:n.1255-1G>T
chr17:34194054_T/A	17:34194054-34194054	A	ENSMUSG00000121503	ENSMUST00000241639.1	Transcript	splice_acceptor_variant,non_coding_transcript_variant	-	-	-	-	-	-	HIGH	H2-K2	lncRNA	5/5	-1	EntrezGene					ENSMUST00000241639.1:n.931-1G>T
chr17:34194054_T/A	17:34194054-34194054	A	ENSMUSG00000121503	ENSMUST00000245105.1	Transcript	splice_acceptor_variant,non_coding_transcript_variant	-	-	-	-	-	-	HIGH	H2-K2	lncRNA	5/5	-1	EntrezGene					ENSMUST00000245105.1:n.1007-1G>T
chr17:34194054_T/A	17:34194054-34194054	A	ENSMUSG00000121503	ENSMUST00000246682.1	Transcript	splice_acceptor_variant,non_coding_transcript_variant	-	-	-	-	-	-	HIGH	H2-K2	lncRNA	4/4	-1	EntrezGene					ENSMUST00000246682.1:n.1247-1G>T
chr17:34194054_T/A	17:34194054-34194054	A	ENSMUSG00000121503	ENSMUST00000246714.1	Transcript	splice_acceptor_variant,non_coding_transcript_variant	-	-	-	-	-	-	HIGH	H2-K2	lncRNA	5/5	-1	EntrezGene					ENSMUST00000246714.1:n.847-1G>T
chr17:34333359_C/T	17:34333359-34333359	T	ENSMUSG00000024335	ENSMUST00000025193.14	Transcript	missense_variant	2999	1291	431	D/N	Gac/Aac	-	MODERATE	Brd2	protein_coding		-1	MGI	1	P2	CCDS28641.1	ENSMUSP00000025193	ENSMUST00000025193.14:c.1291G>A		8/13		ENSMUSP00000025193.7:p.Asp431Asn	deleterious(0)
chr17:34333359_C/T	17:34333359-34333359	T	ENSMUSG00000024335	ENSMUST00000095347.13	Transcript	missense_variant	1299	1153	385	D/N	Gac/Aac	-	MODERATE	Brd2	protein_coding		-1	MGI	5	A2		ENSMUSP00000092990	ENSMUST00000095347.13:c.1153G>A		7/12		ENSMUSP00000092990.8:p.Asp385Asn	deleterious(0)
chr17:34333359_C/T	17:34333359-34333359	T	ENSMUSG00000024335	ENSMUST00000114242.9	Transcript	missense_variant	2825	1291	431	D/N	Gac/Aac	-	MODERATE	Brd2	protein_coding		-1	MGI	1	P2	CCDS28641.1	ENSMUSP00000109880	ENSMUST00000114242.9:c.1291G>A		8/13		ENSMUSP00000109880.3:p.Asp431Asn	deleterious(0)
chr17:34333359_C/T	17:34333359-34333359	T	ENSMUSG00000024335	ENSMUST00000151986.2	Transcript	missense_variant	4354	1291	431	D/N	Gac/Aac	-	MODERATE	Brd2	protein_coding		-1	MGI	1			ENSMUSP00000117359	ENSMUST00000151986.2:c.1291G>A		8/9	cds_end_NF	ENSMUSP00000117359.2:p.Asp431Asn	deleterious_low_confidence(0)
chr17:37610392_G/A	17:37610392-37610392	A	ENSMUSG00000092077	ENSMUST00000058046.6	Transcript	missense_variant	984	920	307	S/L	tCg/tTg	-	MODERATE	Or12d12	protein_coding		-1	MGI		P1	CCDS28744.1	ENSMUSP00000061042	ENSMUST00000058046.6:c.920G>T		1/1		ENSMUSP00000061042.6:p.Ser307Leu	tolerated(0.15)
chr17:37610392_G/A	17:37610392-37610392	A	ENSMUSG00000092077	ENSMUST00000214376.2	Transcript	missense_variant	1044	920	307	S/L	tCg/tTg	-	MODERATE	Or12d12	protein_coding		-1	MGI	5	P1	CCDS28744.1	ENSMUSP00000149603	ENSMUST00000214376.2:c.920G>T		2/2		ENSMUSP00000149603.2:p.Ser307Leu	tolerated(0.15)
chr17:37610392_G/A	17:37610392-37610392	A	ENSMUSG00000092077	ENSMUST00000215392.2	Transcript	missense_variant	954	920	307	S/L	tCg/tTg	-	MODERATE	Or12d12	protein_coding		-1	MGI	5	P1	CCDS28744.1	ENSMUSP00000149851	ENSMUST00000215392.2:c.920G>T		2/2		ENSMUSP00000149851.2:p.Ser307Leu	tolerated(0.15)
chr17:37610650_G/A	17:37610650-37610650	A	ENSMUSG00000092077	ENSMUST00000058046.6	Transcript	missense_variant	726	662	221	T/I	aCc/aTc	-	MODERATE	Or12d12	protein_coding		-1	MGI		P1	CCDS28744.1	ENSMUSP00000061042	ENSMUST00000058046.6:c.662C>T		1/1		ENSMUSP00000061042.6:p.Thr221Ile	tolerated(0.46)
chr17:37610650_G/A	17:37610650-37610650	A	ENSMUSG00000092077	ENSMUST00000214376.2	Transcript	missense_variant	786	662	221	T/I	aCc/aTc	-	MODERATE	Or12d12	protein_coding		-1	MGI	5	P1	CCDS28744.1	ENSMUSP00000149603	ENSMUST00000214376.2:c.662C>T		2/2		ENSMUSP00000149603.2:p.Thr221Ile	tolerated(0.46)
chr17:37610650_G/A	17:37610650-37610650	A	ENSMUSG00000092077	ENSMUST00000215392.2	Transcript	missense_variant	696	662	221	T/I	aCc/aTc	-	MODERATE	Or12d12	protein_coding		-1	MGI	5	P1	CCDS28744.1	ENSMUSP00000149851	ENSMUST00000215392.2:c.662C>T		2/2		ENSMUSP00000149851.2:p.Thr221Ile	tolerated(0.46)
chr17:56002074_G/A	17:56002074-56002074	A	ENSMUSG00000024174	ENSMUST00000086876.7	Transcript	stop_gained	644	499	167	Q/*	Cag/Tag	-	HIGH	Pot1b	protein_coding		-1	MGI	5	P1	CCDS50147.1	ENSMUSP00000084089	ENSMUST00000086876.7:c.499C>T		6/17		ENSMUSP00000084089.6:p.Gln167Ter
chr17:56002074_G/A	17:56002074-56002074	A	ENSMUSG00000024174	ENSMUST00000233802.2	Transcript	stop_gained,NMD_transcript_variant	644	499	167	Q/*	Cag/Tag	-	HIGH	Pot1b	nonsense_mediated_decay		-1	MGI				ENSMUSP00000156762	ENSMUST00000233802.2:c.499C>T		6/17		ENSMUSP00000156762.2:p.Gln167Ter
chr17:56002074_G/A	17:56002074-56002074	A	ENSMUSG00000024174	ENSMUST00000233972.2	Transcript	stop_gained	690	499	167	Q/*	Cag/Tag	-	HIGH	Pot1b	protein_coding		-1	MGI				ENSMUSP00000156746	ENSMUST00000233972.2:c.499C>T		6/16		ENSMUSP00000156746.2:p.Gln167Ter
chr18:5058778_A/C	18:5058778-5058778	C	ENSMUSG00000024236	ENSMUST00000025079.16	Transcript	splice_donor_region_variant,intron_variant	-	-	-	-	-	-	LOW	Svil	protein_coding	8/34	1	MGI	1	P2	CCDS37720.1	ENSMUSP00000025079	ENSMUST00000025079.16:c.1983+4A>C
chr18:5058778_A/C	18:5058778-5058778	C	ENSMUSG00000024236	ENSMUST00000126977.8	Transcript	splice_donor_region_variant,intron_variant	-	-	-	-	-	-	LOW	Svil	protein_coding	11/37	1	MGI	5	P2	CCDS37720.1	ENSMUSP00000115078	ENSMUST00000126977.8:c.1983+4A>C
chr18:5058778_A/C	18:5058778-5058778	C	ENSMUSG00000024236	ENSMUST00000127297.8	Transcript	splice_donor_region_variant,intron_variant	-	-	-	-	-	-	LOW	Svil	protein_coding	7/32	1	MGI	5	A2		ENSMUSP00000115223	ENSMUST00000127297.8:c.1737+4A>C
chr18:5058778_A/C	18:5058778-5058778	C	ENSMUSG00000024236	ENSMUST00000131609.8	Transcript	splice_donor_region_variant,intron_variant,NMD_transcript_variant	-	-	-	-	-	-	LOW	Svil	nonsense_mediated_decay	9/34	1	MGI	5			ENSMUSP00000122242	ENSMUST00000131609.8:c.1983+4A>C
chr18:5058778_A/C	18:5058778-5058778	C	ENSMUSG00000024236	ENSMUST00000140448.8	Transcript	splice_donor_region_variant,intron_variant	-	-	-	-	-	-	LOW	Svil	protein_coding	11/37	1	MGI	5	P2	CCDS37720.1	ENSMUSP00000119803	ENSMUST00000140448.8:c.1983+4A>C
chr18:5058778_A/C	18:5058778-5058778	C	ENSMUSG00000024236	ENSMUST00000143254.8	Transcript	splice_donor_region_variant,intron_variant	-	-	-	-	-	-	LOW	Svil	protein_coding	10/35	1	MGI	5	A2	CCDS84352.1	ENSMUSP00000119287	ENSMUST00000143254.8:c.867+4A>C
chr18:5058778_A/C	18:5058778-5058778	C	ENSMUSG00000024236	ENSMUST00000210707.2	Transcript	splice_donor_region_variant,intron_variant	-	-	-	-	-	-	LOW	Svil	protein_coding	11/37	1	MGI	5	A2		ENSMUSP00000147843	ENSMUST00000210707.2:c.2244+4A>C
chr2:60258016_G/A	2:60258016-60258016	A	ENSMUSG00000054580	ENSMUST00000112525.5	Transcript	missense_variant	3839	3661	1221	P/S	Ccc/Tcc	-	MODERATE	Pla2r1	protein_coding		-1	MGI	1	P1	CCDS16059.1	ENSMUSP00000108144	ENSMUST00000112525.5:c.3661G>T		25/30		ENSMUSP00000108144.4:p.Pro1221Ser	tolerated(0.13)
chr2:69501571_G/A	2:69501571-69501571	A	ENSMUSG00000075307	ENSMUST00000100050.4	Transcript	missense_variant	1108	1031	344	R/Q	cGg/cAg	-	MODERATE	Klhl41	protein_coding		1	MGI	1	P1	CCDS38136.1	ENSMUSP00000097627			1/6		ENSMUSP00000097627.4:p.Arg344Gln
chr2:76776298_T/C	2:76776298-76776298	C	ENSMUSG00000051747	ENSMUST00000011934.13	Transcript	missense_variant	4874	4743	1581	I/M	atA/atG	-	MODERATE	Ttn	protein_coding		-1	MGI	5			ENSMUSP00000011934	ENSMUST00000011934.13:c.4743C>G		27/191		ENSMUSP00000011934.7:p.Ile1581Met
chr2:76776298_T/C	2:76776298-76776298	C	ENSMUSG00000051747	ENSMUST00000099980.10	Transcript	missense_variant	4874	4743	1581	I/M	atA/atG	-	MODERATE	Ttn	protein_coding		-1	MGI	5			ENSMUSP00000097560	ENSMUST00000099980.10:c.4743C>G		27/45		ENSMUSP00000097560.4:p.Ile1581Met
chr2:76776298_T/C	2:76776298-76776298	C	ENSMUSG00000051747	ENSMUST00000099981.10	Transcript	missense_variant	5012	4881	1627	I/M	atA/atG	-	MODERATE	Ttn	protein_coding		-1	MGI	5	P1		ENSMUSP00000097561	ENSMUST00000099981.10:c.4881C>G		28/347		ENSMUSP00000097561.4:p.Ile1627Met
chr2:76776298_T/C	2:76776298-76776298	C	ENSMUSG00000051747	ENSMUST00000111846.9	Transcript	missense_variant	4881	4881	1627	I/M	atA/atG	-	MODERATE	Ttn	protein_coding		-1	MGI	5		CCDS38154.1	ENSMUSP00000107477	ENSMUST00000111846.9:c.4881C>G		27/312		ENSMUSP00000107477.3:p.Ile1627Met
chr2:76776298_T/C	2:76776298-76776298	C	ENSMUSG00000051747	ENSMUST00000111882.9	Transcript	missense_variant	5104	4881	1627	I/M	atA/atG	-	MODERATE	Ttn	protein_coding		-1	MGI	5			ENSMUSP00000107513	ENSMUST00000111882.9:c.4881C>G		28/313		ENSMUSP00000107513.3:p.Ile1627Met
chr2:85753673_A/AC	2:85753673-85753673	C	ENSMUSG00000042863	ENSMUST00000056718.5	Transcript	frameshift_variant	101-102	60-61	20-21	-/X	-/C	-	HIGH	Or5m13b	protein_coding		1	MGI		P1	CCDS16228.1	ENSMUSP00000049887	ENSMUST00000056718.5:c.60_61insC		1/1		ENSMUSP00000049887.4:p.Ala21ArgfsTer22
chr2:85753673_A/AC	2:85753673-85753673	C	ENSMUSG00000042863	ENSMUST00000217615.2	Transcript	frameshift_variant	244-245	60-61	20-21	-/X	-/C	-	HIGH	Or5m13b	protein_coding		1	MGI	5	P1	CCDS16228.1	ENSMUSP00000150995	ENSMUST00000217615.2:c.60_61insC		2/2		ENSMUSP00000150995.2:p.Ala21ArgfsTer22
chr2:85753673_A/AC	2:85753673-85753673	C	ENSMUSG00000042863	ENSMUST00000219615.2	Transcript	frameshift_variant	171-172	60-61	20-21	-/X	-/C	-	HIGH	Or5m13b	protein_coding		1	MGI	5	P1	CCDS16228.1	ENSMUSP00000151927	ENSMUST00000219615.2:c.60_61insC		2/2		ENSMUSP00000151927.2:p.Ala21ArgfsTer22
chr2:164854954_A/T	2:164854954-164854954	T	ENSMUSG00000039804	ENSMUST00000040381.15	Transcript	missense_variant	381	167	56	V/D	gTt/gAt	-	MODERATE	Ncoa5	protein_coding		-1	MGI	1	P2	CCDS17068.1	ENSMUSP00000046388			3/8		ENSMUSP00000046388.9:p.Val56Asp
chr2:164854954_A/T	2:164854954-164854954	T	ENSMUSG00000039804	ENSMUST00000122070.2	Transcript	missense_variant	302	167	56	V/D	gTt/gAt	-	MODERATE	Ncoa5	protein_coding		-1	MGI	5	A1		ENSMUSP00000113166			3/8		ENSMUSP00000113166.2:p.Val56Asp
chr2:164854954_A/T	2:164854954-164854954	T	ENSMUSG00000039804	ENSMUST00000153905.2	Transcript	missense_variant	332	167	56	V/D	gTt/gAt	-	MODERATE	Ncoa5	protein_coding		-1	MGI	2			ENSMUSP00000116778			3/3	cds_end_NF	ENSMUSP00000116778.2:p.Val56Asp
chr4:3973403_C/G	4:3973403-3973403	G	ENSMUSG00000068240	ENSMUST00000089430.6	Transcript	missense_variant	193	158	53	G/A	gGc/gCc	-	MODERATE	Gm11808	protein_coding		-1	MGI		P1		ENSMUSP00000086852	ENSMUST00000089430.6:c.158G>C		1/1		ENSMUSP00000086852.5:p.Gly53Ala	deleterious_low_confidence(0.02)
chr4:9594659_T/G	4:9594659-9594659	G	ENSMUSG00000028207	ENSMUST00000078139.13	Transcript	splice_donor_region_variant,intron_variant	-	-	-	-	-	-	LOW	Asph	protein_coding	12/23	-1	MGI	1	P1	CCDS38690.1	ENSMUSP00000077273	ENSMUST00000078139.13:c.880+4A>C
chr4:9594659_T/G	4:9594659-9594659	G	ENSMUSG00000028207	ENSMUST00000084915.11	Transcript	splice_donor_region_variant,intron_variant	-	-	-	-	-	-	LOW	Asph	protein_coding	12/13	-1	MGI	5		CCDS51116.1	ENSMUSP00000081978	ENSMUST00000084915.11:c.880+4A>C
chr4:9594659_T/G	4:9594659-9594659	G	ENSMUSG00000028207	ENSMUST00000108333.8	Transcript	splice_donor_region_variant,intron_variant	-	-	-	-	-	-	LOW	Asph	protein_coding	12/13	-1	MGI	5		CCDS51113.1	ENSMUSP00000103970	ENSMUST00000108333.8:c.733+4A>C
chr4:9594659_T/G	4:9594659-9594659	G	ENSMUSG00000028207	ENSMUST00000108334.8	Transcript	splice_donor_region_variant,intron_variant	-	-	-	-	-	-	LOW	Asph	protein_coding	12/13	-1	MGI	5		CCDS51112.1	ENSMUSP00000103971	ENSMUST00000108334.8:c.766+4A>C
chr4:9594659_T/G	4:9594659-9594659	G	ENSMUSG00000028207	ENSMUST00000108335.8	Transcript	splice_donor_region_variant,intron_variant	-	-	-	-	-	-	LOW	Asph	protein_coding	10/11	-1	MGI	5		CCDS51111.1	ENSMUSP00000103972	ENSMUST00000108335.8:c.595+4A>C
chr4:9594659_T/G	4:9594659-9594659	G	ENSMUSG00000028207	ENSMUST00000108337.8	Transcript	splice_donor_region_variant,intron_variant	-	-	-	-	-	-	LOW	Asph	protein_coding	11/12	-1	MGI	1		CCDS51115.1	ENSMUSP00000103974	ENSMUST00000108337.8:c.832+4A>C
chr4:9594659_T/G	4:9594659-9594659	G	ENSMUSG00000028207	ENSMUST00000108339.8	Transcript	splice_donor_region_variant,intron_variant	-	-	-	-	-	-	LOW	Asph	protein_coding	11/22	-1	MGI	1		CCDS71341.1	ENSMUSP00000103976	ENSMUST00000108339.8:c.631+4A>C
chr4:9594659_T/G	4:9594659-9594659	G	ENSMUSG00000028207	ENSMUST00000108340.9	Transcript	splice_donor_region_variant,intron_variant	-	-	-	-	-	-	LOW	Asph	protein_coding	11/22	-1	MGI	1		CCDS51114.1	ENSMUSP00000103977	ENSMUST00000108340.9:c.832+4A>C
chr4:9594659_T/G	4:9594659-9594659	G	ENSMUSG00000028207	ENSMUST00000124408.2	Transcript	splice_donor_region_variant,intron_variant,non_coding_transcript_variant	-	-	-	-	-	-	LOW	Asph	protein_coding_CDS_not_defined	2/3	-1	MGI	1				ENSMUST00000124408.2:n.349+4A>C
chr4:28948731_G/A	4:28948731-28948731	A	ENSMUSG00000028289	ENSMUST00000029964.12	Transcript	missense_variant	2311	2058	686	M/I	atG/atA	-	MODERATE	Epha7	protein_coding		1	MGI	1	P4	CCDS18013.1	ENSMUSP00000029964	ENSMUST00000029964.12:c.2058G>A		11/17		ENSMUSP00000029964.6:p.Met686Ile	deleterious_low_confidence(0)
chr4:28948731_G/A	4:28948731-28948731	A	ENSMUSG00000028289	ENSMUST00000108191.2	Transcript	missense_variant	2180	2046	682	M/I	atG/atA	-	MODERATE	Epha7	protein_coding		1	MGI	1	A1	CCDS71353.1	ENSMUSP00000103826	ENSMUST00000108191.2:c.2046G>A		11/17		ENSMUSP00000103826.2:p.Met682Ile	deleterious_low_confidence(0)
chr4:41379784_C/G	4:41379784-41379784	G	ENSMUSG00000028437	ENSMUST00000072866.12	Transcript	missense_variant	1240	997	333	P/A	Cca/Gca	-	MODERATE	Ubap1	protein_coding		1	MGI	1	P1	CCDS51140.1	ENSMUSP00000072643	ENSMUST00000072866.12:c.997C>G		4/7		ENSMUSP00000072643.6:p.Pro333Ala	tolerated(0.13)
chr4:41379784_C/G	4:41379784-41379784	G	ENSMUSG00000028437	ENSMUST00000108060.10	Transcript	missense_variant	1240	997	333	P/A	Cca/Gca	-	MODERATE	Ubap1	protein_coding		1	MGI	1		CCDS71361.1	ENSMUSP00000103695	ENSMUST00000108060.10:c.997C>G		4/6		ENSMUSP00000103695.4:p.Pro333Ala	tolerated(0.18)
chr4:45284079_C/T	4:45284079-45284079	T	ENSMUSG00000035615	ENSMUST00000044773.12	Transcript	missense_variant	2955	2899	967	P/S	Cct/Tct	-	MODERATE	Frmpd1	protein_coding		1	MGI	1	P1	CCDS38753.1	ENSMUSP00000047232	ENSMUST00000044773.12:c.2899C>T		16/16		ENSMUSP00000047232.6:p.Pro967Ser	tolerated(0.24)
chr4:45284079_C/T	4:45284079-45284079	T	ENSMUSG00000035615	ENSMUST00000107804.2	Transcript	missense_variant	3384	2899	967	P/S	Cct/Tct	-	MODERATE	Frmpd1	protein_coding		1	MGI	5	P1	CCDS38753.1	ENSMUSP00000103434	ENSMUST00000107804.2:c.2899C>T		16/16		ENSMUSP00000103434.2:p.Pro967Ser	tolerated(0.24)
chr4:58951888_G/A	4:58951888-58951888	A	ENSMUSG00000038630	ENSMUST00000107554.2	Transcript	missense_variant	720	562	188	E/K	Gaa/Aaa	-	MODERATE	Zkscan16	protein_coding		1	MGI	5	P1	CCDS38771.1	ENSMUSP00000103178	ENSMUST00000107554.2:c.562G>A		4/6		ENSMUSP00000103178.2:p.Glu188Lys	deleterious(0.04)
chr4:59062670_G/A	4:59062670-59062670	A	ENSMUSG00000038598	ENSMUST00000107547.2	Transcript	missense_variant	2689	2585	862	P/L	cCc/cTc	-	MODERATE	Shoc1	protein_coding		-1	MGI	5	P1		ENSMUSP00000103171	ENSMUST00000107547.2:c.2585C>T		20/28		ENSMUSP00000103171.2:p.Pro862Leu	deleterious(0)
chr4:123407669_T/C	4:123407669-123407669	C	ENSMUSG00000028649	ENSMUST00000082108.12	Transcript	stop_lost	840	669	223	*/W	tgA/tgG	-	HIGH	Macf1	protein_coding		-1	MGI	1		CCDS57294.1	ENSMUSP00000080755			6/93		ENSMUSP00000080755.6:p.Ter223TrpextTer?
chr4:123407669_T/C	4:123407669-123407669	C	ENSMUSG00000028649	ENSMUST00000106224.9	Transcript	stop_lost	840	669	223	*/W	tgA/tgG	-	HIGH	Macf1	protein_coding		-1	MGI	5	P1	CCDS57295.1	ENSMUSP00000101831			6/98		ENSMUSP00000101831.3:p.Ter223TrpextTer?
chr4:123407669_T/C	4:123407669-123407669	C	ENSMUSG00000028649	ENSMUST00000147030.2	Transcript	stop_lost	736	543	181	*/W	tgA/tgG	-	HIGH	Macf1	protein_coding		-1	MGI	1			ENSMUSP00000123246			6/39	cds_end_NF	ENSMUSP00000123246.2:p.Ter181TrpextTer?
chr4:123407669_T/C	4:123407669-123407669	C	ENSMUSG00000028649	ENSMUST00000147228.8	Transcript	stop_lost	1311	1122	374	*/W	tgA/tgG	-	HIGH	Macf1	protein_coding		-1	MGI	1			ENSMUSP00000115847			2/35	cds_end_NF	ENSMUSP00000115847.2:p.Ter374TrpextTer?
chr4:123407669_T/C	4:123407669-123407669	C	ENSMUSG00000028649	ENSMUST00000151346.8	Transcript	stop_lost	387	387	129	*/W	tgA/tgG	-	HIGH	Macf1	protein_coding		-1	MGI	5			ENSMUSP00000114568			4/90	cds_start_NF	ENSMUSP00000114568.2:p.Ter129TrpextTer?
chr4:123407669_T/C	4:123407669-123407669	C	ENSMUSG00000028649	ENSMUST00000238555.2	Transcript	stop_lost	989	654	218	*/W	tgA/tgG	-	HIGH	Macf1	protein_coding		-1	MGI				ENSMUSP00000158828			7/94		ENSMUSP00000158828.2:p.Ter218TrpextTer?
chr4:123407669_T/C	4:123407669-123407669	C	ENSMUSG00000028649	ENSMUST00000238731.2	Transcript	stop_lost	777	612	204	*/W	tgA/tgG	-	HIGH	Macf1	protein_coding		-1	MGI				ENSMUSP00000158792			7/94		ENSMUSP00000158792.2:p.Ter204TrpextTer?
chr4:123407669_T/C	4:123407669-123407669	C	ENSMUSG00000028649	ENSMUST00000238866.2	Transcript	stop_lost	606	501	167	*/W	tgA/tgG	-	HIGH	Macf1	protein_coding		-1	MGI				ENSMUSP00000158868			6/10	cds_end_NF	ENSMUSP00000158868.2:p.Ter167TrpextTer?
chr4:123407669_T/C	4:123407669-123407669	C	ENSMUSG00000028649	ENSMUST00000247736.1	Transcript	stop_lost	904	516	172	*/W	tgA/tgG	-	HIGH	Macf1	protein_coding		-1	MGI				ENSMUSP00000159521			8/12	cds_end_NF	ENSMUSP00000159521.1:p.Ter172TrpextTer?
chr4:123407669_T/C	4:123407669-123407669	C	ENSMUSG00000028649	ENSMUST00000247737.1	Transcript	stop_lost	785	669	223	*/W	tgA/tgG	-	HIGH	Macf1	protein_coding		-1	MGI				ENSMUSP00000159522			7/10	cds_end_NF	ENSMUSP00000159522.1:p.Ter223TrpextTer?
chr4:136660613_C/T	4:136660613-136660613	T	ENSMUSG00000028661	ENSMUST00000030420.9	Transcript	missense_variant	2173	2104	702	V/I	Gtc/Atc	-	MODERATE	Epha8	protein_coding		-1	MGI	1	P1	CCDS18813.1	ENSMUSP00000030420	ENSMUST00000030420.9:c.2104G>A		11/17		ENSMUSP00000030420.9:p.Val702Ile	deleterious_low_confidence(0)
chr5:34616599_C/T	5:34616599-34616599	T	ENSMUSG00000037210	ENSMUST00000094867.8	Transcript	missense_variant	1915	1915	639	L/F	Ctc/Ttc	-	MODERATE	Fam193a	protein_coding		1	MGI	5	A2		ENSMUSP00000092463			11/17		ENSMUSP00000092463.5:p.Leu639Phe
chr5:34616599_C/T	5:34616599-34616599	T	ENSMUSG00000037210	ENSMUST00000180376.8	Transcript	missense_variant	3046	2773	925	L/F	Ctc/Ttc	-	MODERATE	Fam193a	protein_coding		1	MGI	5	P2		ENSMUSP00000138082			15/21		ENSMUSP00000138082.2:p.Leu925Phe
chr5:86182142_T/G	5:86182142-86182142	G	ENSMUSG00000029253	ENSMUST00000031170.10	Transcript	missense_variant	1979	1741	581	T/P	Aca/Cca	-	MODERATE	Cenpc1	protein_coding		-1	MGI	1	P1	CCDS39123.1	ENSMUSP00000031170			10/19		ENSMUSP00000031170.9:p.Thr581Pro
chr5:86182237_A/T	5:86182237-86182237	T	ENSMUSG00000029253	ENSMUST00000031170.10	Transcript	missense_variant	1884	1646	549	I/K	aTa/aAa	-	MODERATE	Cenpc1	protein_coding		-1	MGI	1	P1	CCDS39123.1	ENSMUSP00000031170	ENSMUST00000031170.10:c.1646C>A		10/19		ENSMUSP00000031170.9:p.Ile549Lys	deleterious(0.02)
chr6:6881605_G/C	6:6881605-6881605	C	ENSMUSG00000029755	ENSMUST00000052609.9	Transcript	missense_variant	481	282	94	D/E	gaC/gaG	-	MODERATE	Dlx5	protein_coding		-1	MGI	1	P1	CCDS19905.1	ENSMUSP00000052559	ENSMUST00000052609.9:c.282C>G		1/3		ENSMUSP00000052559.9:p.Asp94Glu	tolerated(0.42)
chr6:6881605_G/C	6:6881605-6881605	C	ENSMUSG00000029755	ENSMUST00000142635.2	Transcript	missense_variant	464	282	94	D/E	gaC/gaG	-	MODERATE	Dlx5	protein_coding		-1	MGI	1		CCDS59691.1	ENSMUSP00000138264	ENSMUST00000142635.2:c.282C>G		1/3		ENSMUSP00000138264.2:p.Asp94Glu	tolerated(0.66)
chr6:12379452_G/A	6:12379452-12379452	A	ENSMUSG00000032625	ENSMUST00000119581.7	Transcript	missense_variant	3428	2971	991	P/S	Ccg/Tcg	-	MODERATE	Thsd7a	protein_coding		-1	MGI	5	P4	CCDS51721.1	ENSMUSP00000113681	ENSMUST00000119581.7:c.2971G>T		13/28		ENSMUSP00000113681.3:p.Pro991Ser	deleterious_low_confidence(0.01)
chr6:12379452_G/A	6:12379452-12379452	A	ENSMUSG00000032625	ENSMUST00000172356.8	Transcript	missense_variant	3271	2971	991	P/S	Ccg/Tcg	-	MODERATE	Thsd7a	protein_coding		-1	MGI	5	A2		ENSMUSP00000131662	ENSMUST00000172356.8:c.2971G>T		13/28		ENSMUSP00000131662.2:p.Pro991Ser	deleterious_low_confidence(0.01)
chr6:12555200_C/A	6:12555200-12555200	A	ENSMUSG00000032625	ENSMUST00000119581.7	Transcript	missense_variant	1140	683	228	R/L	cGg/cTg	-	MODERATE	Thsd7a	protein_coding		-1	MGI	5	P4	CCDS51721.1	ENSMUSP00000113681	ENSMUST00000119581.7:c.683A>T		2/28		ENSMUSP00000113681.3:p.Arg228Leu	deleterious_low_confidence(0.01)
chr6:12555200_C/A	6:12555200-12555200	A	ENSMUSG00000032625	ENSMUST00000172356.8	Transcript	missense_variant	983	683	228	R/L	cGg/cTg	-	MODERATE	Thsd7a	protein_coding		-1	MGI	5	A2		ENSMUSP00000131662	ENSMUST00000172356.8:c.683A>T		2/28		ENSMUSP00000131662.2:p.Arg228Leu	deleterious_low_confidence(0.01)
chr6:13641813_A/T	6:13641813-13641813	T	ENSMUSG00000042742	ENSMUST00000045235.8	Transcript	missense_variant	473	340	114	F/I	Ttt/Att	-	MODERATE	Bmt2	protein_coding		-1	MGI	1	P1	CCDS51723.1	ENSMUSP00000040578	ENSMUST00000045235.8:c.340C>A		3/5		ENSMUSP00000040578.6:p.Phe114Ile	tolerated(0.14)
chr6:13641813_A/T	6:13641813-13641813	T	ENSMUSG00000042742	ENSMUST00000203078.2	Transcript	missense_variant	445	340	114	F/I	Ttt/Att	-	MODERATE	Bmt2	protein_coding		-1	MGI	1			ENSMUSP00000144704	ENSMUST00000203078.2:c.340C>A		3/4		ENSMUSP00000144704.2:p.Phe114Ile	deleterious(0.04)
chr6:29366946_T/C	6:29366946-29366946	C	ENSMUSG00000029767	ENSMUST00000031779.17	Transcript	missense_variant	722	613	205	Y/H	Tat/Cat	-	MODERATE	Calu	protein_coding		1	MGI	1	P1	CCDS19957.1	ENSMUSP00000031779	ENSMUST00000031779.17:c.613G>C		5/7		ENSMUSP00000031779.11:p.Tyr205His	deleterious(0)
chr6:29366946_T/C	6:29366946-29366946	C	ENSMUSG00000029767	ENSMUST00000090481.14	Transcript	missense_variant	709	613	205	Y/H	Tat/Cat	-	MODERATE	Calu	protein_coding		1	MGI	1		CCDS19958.1	ENSMUSP00000087967	ENSMUST00000090481.14:c.613G>C		5/7		ENSMUSP00000087967.8:p.Tyr205His	deleterious(0)
chr6:29366946_T/C	6:29366946-29366946	C	ENSMUSG00000029767	ENSMUST00000156163.2	Transcript	missense_variant	225	226	76	Y/H	Tat/Cat	-	MODERATE	Calu	protein_coding		1	MGI	2			ENSMUSP00000133615	ENSMUST00000156163.2:c.226G>C		3/4	cds_start_NF	ENSMUSP00000133615.2:p.Tyr76His	deleterious_low_confidence(0)
chr6:29366946_T/C	6:29366946-29366946	C	ENSMUSG00000029767	ENSMUST00000172974.8	Transcript	missense_variant	759	613	205	Y/H	Tat/Cat	-	MODERATE	Calu	protein_coding		1	MGI	5			ENSMUSP00000133390	ENSMUST00000172974.8:c.613G>C		5/6		ENSMUSP00000133390.2:p.Tyr205His	deleterious(0)
chr6:29366946_T/C	6:29366946-29366946	C	ENSMUSG00000029767	ENSMUST00000173216.8	Transcript	missense_variant	338	157	53	Y/H	Tat/Cat	-	MODERATE	Calu	protein_coding		1	MGI	5			ENSMUSP00000134708	ENSMUST00000173216.8:c.157G>C		3/5		ENSMUSP00000134708.2:p.Tyr53His	deleterious_low_confidence(0)
chr6:29422089_C/T	6:29422089-29422089	T	ENSMUSG00000029769	ENSMUST00000145310.8	Transcript	missense_variant,stop_retained_variant	1372	1330	444	Q/*	Caa/Taa	-	MODERATE	Ccdc136	protein_coding		1	MGI	5	A2	CCDS85021.1	ENSMUSP00000145331			9/10		ENSMUSP00000145331.2:p.Gln444Ter
chr6:82914092_A/G	6:82914092-82914092	G	ENSMUSG00000000627	ENSMUST00000000641.15	Transcript	missense_variant	411	265	89	Y/H	Tac/Cac	-	MODERATE	Sema4f	protein_coding		-1	MGI	1	P1	CCDS20264.1	ENSMUSP00000000641	ENSMUST00000000641.15:c.265G>C		2/14		ENSMUSP00000000641.10:p.Tyr89His	deleterious(0)
chr6:83079277_C/G	6:83079277-83079277	G	ENSMUSG00000107499	ENSMUST00000101254.9	Transcript	missense_variant	696	613	205	P/A	Ccg/Gcg	-	MODERATE	Ccdc142	protein_coding		1	MGI	5	P1	CCDS39527.1	ENSMUSP00000098812			1/9		ENSMUSP00000098812.4:p.Pro205Ala
chr6:92051094_G/A	6:92051094-92051094	A	ENSMUSG00000034037	ENSMUST00000089334.9	Transcript	missense_variant	4521	4369	1457	E/K	Gag/Aag	-	MODERATE	Fgd5	protein_coding		1	MGI	1	A2	CCDS20371.2	ENSMUSP00000086748	ENSMUST00000089334.9:c.4369G>A		20/21		ENSMUSP00000086748.3:p.Glu1457Lys	deleterious(0)
chr6:92051094_G/A	6:92051094-92051094	A	ENSMUSG00000034037	ENSMUST00000113466.2	Transcript	missense_variant	4047	3895	1299	E/K	Gag/Aag	-	MODERATE	Fgd5	protein_coding		1	MGI	1	P2		ENSMUSP00000109093	ENSMUST00000113466.2:c.3895G>A		19/20		ENSMUSP00000109093.2:p.Glu1299Lys	deleterious(0)
chr6:124721678_A/T	6:124721678-124721678	T	ENSMUSG00000004263	ENSMUST00000088357.12	Transcript	splice_donor_5th_base_variant,intron_variant	-	-	-	-	-	-	LOW	Atn1	protein_coding	7/9	-1	MGI	1	P1	CCDS20526.1	ENSMUSP00000085695	ENSMUST00000088357.12:c.3169+5G>A
chr7:140072566_G/A	7:140072566-140072566	A	ENSMUSG00000063230	ENSMUST00000074897.5	Transcript	missense_variant	37	14	5	S/N	aGt/aAt	-	MODERATE	Or13a22	protein_coding		1	MGI		P1	CCDS21978.1	ENSMUSP00000074435	ENSMUST00000074897.5:c.14G>A		1/1		ENSMUSP00000074435.3:p.Ser5Asn	tolerated(0.22)
chr7:140072566_G/A	7:140072566-140072566	A	ENSMUSG00000063230	ENSMUST00000213715.3	Transcript	missense_variant	582	14	5	S/N	aGt/aAt	-	MODERATE	Or13a22	protein_coding		1	MGI	5	P1	CCDS21978.1	ENSMUSP00000149468	ENSMUST00000213715.3:c.14G>A		4/4		ENSMUSP00000149468.2:p.Ser5Asn	tolerated(0.22)
chr7:140072566_G/A	7:140072566-140072566	A	ENSMUSG00000063230	ENSMUST00000214296.2	Transcript	missense_variant	669	14	5	S/N	aGt/aAt	-	MODERATE	Or13a22	protein_coding		1	MGI	5	P1	CCDS21978.1	ENSMUSP00000149320	ENSMUST00000214296.2:c.14G>A		4/4		ENSMUSP00000149320.2:p.Ser5Asn	tolerated(0.22)
chr7:140072566_G/A	7:140072566-140072566	A	ENSMUSG00000063230	ENSMUST00000216585.2	Transcript	missense_variant,NMD_transcript_variant	669	14	5	S/N	aGt/aAt	-	MODERATE	Or13a22	nonsense_mediated_decay		1	MGI	5		CCDS21978.1	ENSMUSP00000150897	ENSMUST00000216585.2:c.14G>A		4/5		ENSMUSP00000150897.2:p.Ser5Asn	tolerated(0.22)
chr7:140072566_G/A	7:140072566-140072566	A	ENSMUSG00000063230	ENSMUST00000217235.2	Transcript	missense_variant	735	14	5	S/N	aGt/aAt	-	MODERATE	Or13a22	protein_coding		1	MGI	5	P1	CCDS21978.1	ENSMUSP00000149340	ENSMUST00000217235.2:c.14G>A		5/5		ENSMUSP00000149340.2:p.Ser5Asn	tolerated(0.22)
chr7:140072566_G/A	7:140072566-140072566	A	ENSMUSG00000063230	ENSMUST00000217580.2	Transcript	missense_variant,NMD_transcript_variant	448	14	5	S/N	aGt/aAt	-	MODERATE	Or13a22	nonsense_mediated_decay		1	MGI	5		CCDS21978.1	ENSMUSP00000149412	ENSMUST00000217580.2:c.14G>A		4/5		ENSMUSP00000149412.2:p.Ser5Asn	tolerated(0.22)
chr8:70539783_T/C	8:70539783-70539783	C	ENSMUSG00000007594	ENSMUST00000007738.11	Transcript	splice_donor_variant	-	-	-	-	-	-	HIGH	Hapln4	protein_coding	4/4	1	MGI	1	P1	CCDS40365.1	ENSMUSP00000007738	ENSMUST00000007738.11:c.811+2T>C
chr9:3418714_T/G	9:3418714-3418714	G	ENSMUSG00000025898	ENSMUST00000027027.7	Transcript	missense_variant	1006	500	167	L/R	cTc/cGc	-	MODERATE	Cwf19l2	protein_coding		1	MGI	1	P1	CCDS22793.1	ENSMUSP00000027027	ENSMUST00000027027.7:c.500T>G		5/18		ENSMUSP00000027027.6:p.Leu167Arg	tolerated(0.35)
chr9:4472110_T/G	9:4472110-4472110	G	ENSMUSG00000025892	ENSMUST00000027020.13	Transcript	missense_variant	1857	1378	460	I/L	Atc/Ctc	-	MODERATE	Gria4	protein_coding		-1	MGI	5	A1	CCDS52715.1	ENSMUSP00000027020	ENSMUST00000027020.13:c.1378A>C		11/17		ENSMUSP00000027020.7:p.Ile460Leu	deleterious_low_confidence(0)
chr9:4472110_T/G	9:4472110-4472110	G	ENSMUSG00000025892	ENSMUST00000063508.15	Transcript	missense_variant	1765	1378	460	I/L	Atc/Ctc	-	MODERATE	Gria4	protein_coding		-1	MGI	1	P4	CCDS22797.1	ENSMUSP00000066980	ENSMUST00000063508.15:c.1378A>C		11/17		ENSMUSP00000066980.8:p.Ile460Leu	deleterious_low_confidence(0)
chr9:4472110_T/G	9:4472110-4472110	G	ENSMUSG00000025892	ENSMUST00000212533.2	Transcript	missense_variant	1623	1378	460	I/L	Atc/Ctc	-	MODERATE	Gria4	protein_coding		-1	MGI	1	A1	CCDS52715.1	ENSMUSP00000148533	ENSMUST00000212533.2:c.1378A>C		10/16		ENSMUSP00000148533.2:p.Ile460Leu	deleterious_low_confidence(0)
chr9:6955970_C/T	9:6955970-6955970	T	ENSMUSG00000047193	ENSMUST00000048417.13	Transcript	stop_gained	12479	12390	4130	W/*	tgG/tgA	-	HIGH	Dync2h1	protein_coding		-1	MGI	1	P2	CCDS40528.1	ENSMUSP00000046733	ENSMUST00000048417.13:c.12390G>A		85/89		ENSMUSP00000046733.7:p.Trp4130Ter
chr9:6955970_C/T	9:6955970-6955970	T	ENSMUSG00000047193	ENSMUST00000140466.8	Transcript	stop_gained	12771	12390	4130	W/*	tgG/tgA	-	HIGH	Dync2h1	protein_coding		-1	MGI	5	P2	CCDS40528.1	ENSMUSP00000120007	ENSMUST00000140466.8:c.12390G>A		86/90		ENSMUSP00000120007.2:p.Trp4130Ter
chr9:6955970_C/T	9:6955970-6955970	T	ENSMUSG00000047193	ENSMUST00000147193.8	Transcript	stop_gained	12411	12411	4137	W/*	tgG/tgA	-	HIGH	Dync2h1	protein_coding		-1	MGI	5	A1		ENSMUSP00000116679	ENSMUST00000147193.8:c.12411G>A		86/90		ENSMUSP00000116679.2:p.Trp4137Ter
chr9:39751203_A/C	9:39751203-39751203	C	ENSMUSG00000093934	ENSMUST00000075467.2	Transcript	missense_variant	472	472	158	I/L	Att/Ctt	-	MODERATE	Or8g2b	protein_coding		1	MGI		P1	CCDS23063.1	ENSMUSP00000074913	ENSMUST00000075467.2:c.472G>C		1/1		ENSMUSP00000074913.2:p.Ile158Leu	tolerated_low_confidence(0.13)
chr9:39751203_A/C	9:39751203-39751203	C	ENSMUSG00000093934	ENSMUST00000214242.2	Transcript	missense_variant	653	472	158	I/L	Att/Ctt	-	MODERATE	Or8g2b	protein_coding		1	MGI	5	P1	CCDS23063.1	ENSMUSP00000148850	ENSMUST00000214242.2:c.472G>C		2/2		ENSMUSP00000148850.2:p.Ile158Leu	tolerated_low_confidence(0.13)
chrY:725980_T/G	Y:725980-725980	G	ENSMUSG00000053211	ENSMUST00000065545.6	Transcript	missense_variant	2012	1784	595	N/T	aAc/aCc	-	MODERATE	Zfy1	protein_coding		-1	MGI	1	P1	CCDS30539.1	ENSMUSP00000069364	ENSMUST00000065545.6:c.1784A>C		9/9		ENSMUSP00000069364.5:p.Asn595Thr	tolerated(0.63)
chrY:725980_T/G	Y:725980-725980	G	ENSMUSG00000053211	ENSMUST00000189888.7	Transcript	missense_variant	2012	1784	595	N/T	aAc/aCc	-	MODERATE	Zfy1	protein_coding		-1	MGI	1	P1	CCDS30539.1	ENSMUSP00000140600	ENSMUST00000189888.7:c.1784A>C		9/9		ENSMUSP00000140600.2:p.Asn595Thr	tolerated(0.63)
chrY:841954_CCA/C	Y:841954-841956	-	ENSMUSG00000069053	ENSMUST00000115894.3	Transcript	splice_polypyrimidine_tract_variant,intron_variant	-	-	-	-	-	-	LOW	Uba1y	protein_coding	21/25	1	MGI	5	P1	CCDS30540.1	ENSMUSP00000111560	ENSMUST00000115894.3:c.2554-13_2554-12del
chrY:841954_CCA/C	Y:841954-841956	-	ENSMUSG00000069053	ENSMUST00000190013.7	Transcript	splice_polypyrimidine_tract_variant,intron_variant	-	-	-	-	-	-	LOW	Uba1y	protein_coding	21/25	1	MGI	1	P1	CCDS30540.1	ENSMUSP00000140543	ENSMUST00000190013.7:c.2554-13_2554-12del
chrY:2106623_C/A	Y:2106623-2106623	A	ENSMUSG00000000103	ENSMUST00000115891.2	Transcript	missense_variant	2368	2010	670	K/N	aaG/aaT	-	MODERATE	Zfy2	protein_coding		-1	MGI	1	P1	CCDS41217.1	ENSMUSP00000111557	ENSMUST00000115891.2:c.2010G>T		9/9		ENSMUSP00000111557.2:p.Lys670Asn	tolerated(0.11)
chrY:2106623_C/A	Y:2106623-2106623	A	ENSMUSG00000000103	ENSMUST00000187148.7	Transcript	missense_variant	2238	2010	670	K/N	aaG/aaT	-	MODERATE	Zfy2	protein_coding		-1	MGI	1	P1	CCDS41217.1	ENSMUSP00000139591	ENSMUST00000187148.7:c.2010G>T		9/9		ENSMUSP00000139591.2:p.Lys670Asn	tolerated(0.11)
SCC 32
ID	Location	Allele	Gene	Feature	Feature_type	Consequence	cDNA_position	CDS_position	Protein_position	Amino_acids	Codons	Existing_variation	IMPACT	SYMBOL	BIOTYPE	INTRON	STRAND	SYMBOL_SOURCE	TSL	APPRIS	CCDS	ENSP	HGVSc	DISTANCE	EXON	FLAGS	HGVSp	HGVS_OFFSET	SIFT
chr10:106859787_TAAGG/T	10:106859787-106859791	-	ENSMUSG00000035948	ENSMUST00000044668.5	Transcript	frameshift_variant	999-1002	914-917	305-306	AL/X	gCCTTa/ga	-	HIGH	Acss3	protein_coding		-1	MGI	1		CCDS24159.1	ENSMUSP00000040823	ENSMUST00000044668.5:c.914_917del		6/11		ENSMUSP00000040823.5:p.Val305AspfsTer10
chr10:106859787_TAAGG/T	10:106859787-106859791	-	ENSMUSG00000035948	ENSMUST00000165067.9	Transcript	frameshift_variant	914-917	914-917	305-306	AL/X	gCCTTa/ga	-	HIGH	Acss3	protein_coding		-1	MGI	5	P1	CCDS48688.1	ENSMUSP00000128209	ENSMUST00000165067.9:c.914_917del		6/16		ENSMUSP00000128209.2:p.Val305AspfsTer10
chr10:116828983_G/A	10:116828983-116828983	A	ENSMUSG00000020169	ENSMUST00000020378.5	Transcript	missense_variant	777	262	88	V/M	Gtg/Atg	-	MODERATE	Best3	protein_coding		1	MGI	1	P1	CCDS24188.1	ENSMUSP00000020378	ENSMUST00000020378.5:c.262C>A		4/10		ENSMUSP00000020378.5:p.Val88Met		deleterious(0)
chr11:80025197_G/T	11:80025197-80025197	T	ENSMUSG00000017550	ENSMUST00000017694.7	Transcript	missense_variant	5852	5481	1827	W/C	tgG/tgT	-	MODERATE	Atad5	protein_coding		1	MGI	1	P2	CCDS25127.1	ENSMUSP00000017694	ENSMUST00000017694.7:c.5481A>T		23/23		ENSMUSP00000017694.6:p.Trp1827Cys
chr11:80025197_G/T	11:80025197-80025197	T	ENSMUSG00000017550	ENSMUST00000108239.7	Transcript	missense_variant	5843	5472	1824	W/C	tgG/tgT	-	MODERATE	Atad5	protein_coding		1	MGI	5	A2		ENSMUSP00000103874	ENSMUST00000108239.7:c.5472A>T		23/23		ENSMUSP00000103874.2:p.Trp1824Cys
chr11:116000423_A/C	11:116000423-116000423	C	ENSMUSG00000020773	ENSMUST00000021120.6	Transcript	missense_variant	650	624	208	C/W	tgT/tgG	-	MODERATE	Trim47	protein_coding		-1	MGI	1	P4	CCDS56823.1	ENSMUSP00000021120	ENSMUST00000021120.6:c.624T>G		1/6		ENSMUSP00000021120.6:p.Cys208Trp		deleterious(0)
chr11:116000423_A/C	11:116000423-116000423	C	ENSMUSG00000020773	ENSMUST00000106441.8	Transcript	missense_variant	641	624	208	C/W	tgT/tgG	-	MODERATE	Trim47	protein_coding		-1	MGI	1	A2	CCDS56822.1	ENSMUSP00000102049	ENSMUST00000106441.8:c.624T>G		1/6		ENSMUSP00000102049.2:p.Cys208Trp		deleterious(0)
chr11:119374467_T/C	11:119374467-119374467	C	ENSMUSG00000070327	ENSMUST00000093902.12	Transcript	splice_polypyrimidine_tract_variant,intron_variant	-	-	-	-	-	-	LOW	Rnf213	protein_coding	64/66	1	MGI	5	P5		ENSMUSP00000091429	ENSMUST00000093902.12:c.15037-14G>C
chr11:119374467_T/C	11:119374467-119374467	C	ENSMUSG00000070327	ENSMUST00000131035.10	Transcript	splice_polypyrimidine_tract_variant,intron_variant	-	-	-	-	-	-	LOW	Rnf213	protein_coding	64/66	1	MGI	5	A2		ENSMUSP00000115063	ENSMUST00000131035.10:c.15034-14G>C
chr11:119374467_T/C	11:119374467-119374467	C	ENSMUSG00000070327	ENSMUST00000172235.2	Transcript	splice_polypyrimidine_tract_variant,intron_variant	-	-	-	-	-	-	LOW	Rnf213	protein_coding	6/8	1	MGI	5			ENSMUSP00000130027	ENSMUST00000172235.2:c.517-14G>C
chr12:55298909_G/A	12:55298909-55298909	A	ENSMUSG00000079108	ENSMUST00000164243.2	Transcript	splice_region_variant,splice_polypyrimidine_tract_variant,intron_variant	-	-	-	-	-	-	LOW	Srp54c	protein_coding	8/14	1	MGI	5	P1	CCDS49067.1	ENSMUSP00000132835	ENSMUST00000164243.2:c.786-3T>A
chr12:55298909_G/A	12:55298909-55298909	A	ENSMUSG00000079108	ENSMUST00000218879.2	Transcript	splice_region_variant,splice_polypyrimidine_tract_variant,intron_variant	-	-	-	-	-	-	LOW	Srp54c	protein_coding	9/15	1	MGI	1	P1	CCDS49067.1	ENSMUSP00000151681	ENSMUST00000218879.2:c.786-3T>A
chr12:103078934_TG/T	12:103078934-103078935	-	ENSMUSG00000021198	ENSMUST00000085079.11	Transcript	frameshift_variant	4511	4511	1504	S/X	aGc/ac	-	HIGH	Unc79	protein_coding		1	MGI	2			ENSMUSP00000082156	ENSMUST00000085079.11:c.4511del		27/47		ENSMUSP00000082156.5:p.Ser1504ThrfsTer8
chr12:103078934_TG/T	12:103078934-103078935	-	ENSMUSG00000021198	ENSMUST00000101099.12	Transcript	frameshift_variant	5737	5042	1681	S/X	aGc/ac	-	HIGH	Unc79	protein_coding		1	MGI	1		CCDS49149.2	ENSMUSP00000098659	ENSMUST00000101099.12:c.5042del		30/49		ENSMUSP00000098659.6:p.Ser1681ThrfsTer8
chr12:103078934_TG/T	12:103078934-103078935	-	ENSMUSG00000021198	ENSMUST00000178076.8	Transcript	frameshift_variant	4520	4520	1507	S/X	aGc/ac	-	HIGH	Unc79	protein_coding		1	MGI	5			ENSMUSP00000136888	ENSMUST00000178076.8:c.4520del		28/48	cds_start_NF	ENSMUSP00000136888.2:p.Ser1507ThrfsTer8
chr12:103078934_TG/T	12:103078934-103078935	-	ENSMUSG00000021198	ENSMUST00000179002.8	Transcript	frameshift_variant	5099	5099	1700	S/X	aGc/ac	-	HIGH	Unc79	protein_coding		1	MGI	1	P1		ENSMUSP00000136332	ENSMUST00000179002.8:c.5099del		32/52		ENSMUSP00000136332.2:p.Ser1700ThrfsTer8
chr12:112773036_T/A	12:112773036-112773036	A	ENSMUSG00000037594	ENSMUST00000037014.11	Transcript	stop_lost	480	28	10	*/K	Tag/Aag	-	HIGH	Clba1	protein_coding		1	MGI	1	P1	CCDS49192.1	ENSMUSP00000038002	ENSMUST00000037014.11:c.28G>A		1/5		ENSMUSP00000038002.4:p.Ter10LysextTer?
chr12:112773036_T/A	12:112773036-112773036	A	ENSMUSG00000037594	ENSMUST00000177808.3	Transcript	stop_lost	261	28	10	*/K	Tag/Aag	-	HIGH	Clba1	protein_coding		1	MGI	1	P1	CCDS49192.1	ENSMUSP00000137263	ENSMUST00000177808.3:c.28G>A		2/6		ENSMUSP00000137263.2:p.Ter10LysextTer?
chr13:23739657_G/T	13:23739657-23739657	T	ENSMUSG00000052565	ENSMUST00000045301.9	Transcript	missense_variant	2222	394	132	A/S	Gct/Tct	-	MODERATE	H1f3	protein_coding		1	MGI		P1	CCDS26346.1	ENSMUSP00000044395	ENSMUST00000045301.9:c.394C>T		1/1		ENSMUSP00000044395.7:p.Ala132Ser		tolerated(0.08)
chr14:8644365_T/G	14:8644365-8644365	G	ENSMUSG00000084902	ENSMUST00000144914.3	Transcript	missense_variant	2401	2363	788	I/S	aTc/aGc	-	MODERATE	Cdhr18	protein_coding		1	MGI	5	P1		ENSMUSP00000121887	ENSMUST00000144914.3:c.2363A>G		17/19		ENSMUSP00000121887.3:p.Ile788Ser		deleterious(0.02)
chr14:56019189_T/G	14:56019189-56019189	G	ENSMUSG00000022220	ENSMUST00000002398.9	Transcript	missense_variant	523	367	123	I/L	Atc/Ctc	-	MODERATE	Adcy4	protein_coding		-1	MGI	1	P1	CCDS27130.1	ENSMUSP00000002398	ENSMUST00000002398.9:c.367T>C		4/26		ENSMUSP00000002398.8:p.Ile123Leu		deleterious_low_confidence(0)
chr14:56019189_T/G	14:56019189-56019189	G	ENSMUSG00000022220	ENSMUST00000170223.9	Transcript	missense_variant	550	367	123	I/L	Atc/Ctc	-	MODERATE	Adcy4	protein_coding		-1	MGI	1	P1	CCDS27130.1	ENSMUSP00000130530	ENSMUST00000170223.9:c.367T>C		4/26		ENSMUSP00000130530.2:p.Ile123Leu		deleterious_low_confidence(0)
chr14:59596928_A/T	14:59596928-59596928	T	ENSMUSG00000068245	ENSMUST00000095157.11	Transcript	missense_variant	331	270	90	S/R	agT/agA	-	MODERATE	Phf11d	protein_coding		-1	MGI	1	P2	CCDS27170.3	ENSMUSP00000092779			3/11		ENSMUSP00000092779.5:p.Ser90Arg
chr14:59596928_A/T	14:59596928-59596928	T	ENSMUSG00000068245	ENSMUST00000160425.8	Transcript	missense_variant	305	270	90	S/R	agT/agA	-	MODERATE	Phf11d	protein_coding		-1	MGI	5	A2		ENSMUSP00000124578			3/8		ENSMUSP00000124578.2:p.Ser90Arg
chr14:59596928_A/T	14:59596928-59596928	T	ENSMUSG00000068245	ENSMUST00000161031.2	Transcript	missense_variant	271	270	90	S/R	agT/agA	-	MODERATE	Phf11d	protein_coding		-1	MGI	2	A2		ENSMUSP00000125181			3/10		ENSMUSP00000125181.2:p.Ser90Arg
chr15:9713268_C/T	15:9713268-9713268	T	ENSMUSG00000072663	ENSMUST00000041840.14	Transcript	missense_variant	1202	1103	368	R/H	cGt/cAt	-	MODERATE	Spef2	protein_coding		-1	MGI	1	P2	CCDS37041.1	ENSMUSP00000035762			8/18		ENSMUSP00000035762.8:p.Arg368His
chr15:9713268_C/T	15:9713268-9713268	T	ENSMUSG00000072663	ENSMUST00000159093.8	Transcript	missense_variant	1325	1274	425	R/H	cGt/cAt	-	MODERATE	Spef2	protein_coding		-1	MGI	5			ENSMUSP00000124891			9/12	cds_end_NF	ENSMUSP00000124891.2:p.Arg425His
chr15:9713268_C/T	15:9713268-9713268	T	ENSMUSG00000072663	ENSMUST00000159368.2	Transcript	missense_variant	1111	1103	368	R/H	cGt/cAt	-	MODERATE	Spef2	protein_coding		-1	MGI	1		CCDS84163.1	ENSMUSP00000124723			8/9		ENSMUSP00000124723.2:p.Arg368His
chr15:9713268_C/T	15:9713268-9713268	T	ENSMUSG00000072663	ENSMUST00000160236.8	Transcript	missense_variant	1172	1103	368	R/H	cGt/cAt	-	MODERATE	Spef2	protein_coding		-1	MGI	5	A2		ENSMUSP00000124222			8/35		ENSMUSP00000124222.2:p.Arg368His
chr15:9713268_C/T	15:9713268-9713268	T	ENSMUSG00000072663	ENSMUST00000162780.8	Transcript	missense_variant	1325	1274	425	R/H	cGt/cAt	-	MODERATE	Spef2	protein_coding		-1	MGI	5			ENSMUSP00000124393			9/10		ENSMUSP00000124393.2:p.Arg425His
chr15:9713268_C/T	15:9713268-9713268	T	ENSMUSG00000072663	ENSMUST00000208854.2	Transcript	missense_variant	1172	1103	368	R/H	cGt/cAt	-	MODERATE	Spef2	protein_coding		-1	MGI	5	A2		ENSMUSP00000146967			8/33		ENSMUSP00000146967.2:p.Arg368His
chr15:25714134_C/A	15:25714134-25714134	A	ENSMUSG00000022272	ENSMUST00000110457.8	Transcript	missense_variant	784	299	100	T/N	aCc/aAc	-	MODERATE	Myo10	protein_coding		1	MGI	1	P1	CCDS37049.1	ENSMUSP00000106087	ENSMUST00000110457.8:c.299T>A		4/41		ENSMUSP00000106087.2:p.Thr100Asn		deleterious_low_confidence(0)
chr15:25714134_C/A	15:25714134-25714134	A	ENSMUSG00000022272	ENSMUST00000137601.8	Transcript	missense_variant	667	200	67	T/N	aCc/aAc	-	MODERATE	Myo10	protein_coding		1	MGI	1			ENSMUSP00000118280	ENSMUST00000137601.8:c.200T>A		3/22	cds_end_NF	ENSMUSP00000118280.2:p.Thr67Asn		deleterious_low_confidence(0)
chr15:27849077_C/T	15:27849077-27849077	T	ENSMUSG00000022263	ENSMUST00000090247.7	Transcript	stop_gained	3168	2816	939	W/*	tGg/tAg	-	HIGH	Trio	protein_coding		-1	MGI	5	P1	CCDS49587.1	ENSMUSP00000087714	ENSMUST00000090247.7:c.2816C>A		16/57		ENSMUSP00000087714.6:p.Trp939Ter
chr15:27849077_C/T	15:27849077-27849077	T	ENSMUSG00000022263	ENSMUST00000227337.2	Transcript	stop_gained	2639	2639	880	W/*	tGg/tAg	-	HIGH	Trio	protein_coding		-1	MGI				ENSMUSP00000154653	ENSMUST00000227337.2:c.2639C>A		15/36		ENSMUSP00000154653.2:p.Trp880Ter
chr15:32669594_T/G	15:32669594-32669594	G	ENSMUSG00000022231	ENSMUST00000067458.7	Transcript	missense_variant	2775	2117	706	M/R	aTg/aGg	-	MODERATE	Sema5a	protein_coding		1	MGI	1	P1	CCDS37055.1	ENSMUSP00000069024	ENSMUST00000067458.7:c.2117A>G		17/23		ENSMUSP00000069024.7:p.Met706Arg		tolerated_low_confidence(1)
chr15:32669596_T/G	15:32669596-32669596	G	ENSMUSG00000022231	ENSMUST00000067458.7	Transcript	missense_variant	2777	2119	707	S/A	Tcc/Gcc	-	MODERATE	Sema5a	protein_coding		1	MGI	1	P1	CCDS37055.1	ENSMUSP00000069024	ENSMUST00000067458.7:c.2119A>G		17/23		ENSMUSP00000069024.7:p.Ser707Ala		deleterious_low_confidence(0.02)
chr15:34838679_G/A	15:34838679-34838679	A	ENSMUSG00000050963	ENSMUST00000072868.5	Transcript	missense_variant	582	41	14	G/D	gGc/gAc	-	MODERATE	Kcns2	protein_coding		1	MGI	1	P1	CCDS27421.1	ENSMUSP00000072645	ENSMUST00000072868.5:c.41T>A		2/2		ENSMUSP00000072645.4:p.Gly14Asp		tolerated(0.2)
chr15:34838679_G/A	15:34838679-34838679	A	ENSMUSG00000050963	ENSMUST00000228725.2	Transcript	missense_variant	214	41	14	G/D	gGc/gAc	-	MODERATE	Kcns2	protein_coding		1	MGI		P1	CCDS27421.1	ENSMUSP00000153984	ENSMUST00000228725.2:c.41T>A		2/2		ENSMUSP00000153984.2:p.Gly14Asp		tolerated(0.2)
chr15:36227283_C/T	15:36227283-36227283	T	ENSMUSG00000037617	ENSMUST00000047348.11	Transcript	missense_variant,splice_region_variant	2156	1939	647	P/S	Cct/Tct	-	MODERATE	Spag1	protein_coding		1	MGI	1	P1	CCDS37061.1	ENSMUSP00000047335	ENSMUST00000047348.11:c.1939G>T		16/19		ENSMUSP00000047335.4:p.Pro647Ser		deleterious(0.02)
chr15:36227283_C/T	15:36227283-36227283	T	ENSMUSG00000037617	ENSMUST00000171205.3	Transcript	missense_variant,splice_region_variant	2173	1939	647	P/S	Cct/Tct	-	MODERATE	Spag1	protein_coding		1	MGI	1	P1	CCDS37061.1	ENSMUSP00000132233	ENSMUST00000171205.3:c.1939G>T		16/19		ENSMUSP00000132233.2:p.Pro647Ser		deleterious(0.02)
chr15:36227283_C/T	15:36227283-36227283	T	ENSMUSG00000037617	ENSMUST00000227524.2	Transcript	splice_region_variant,non_coding_transcript_exon_variant	1967	-	-	-	-	-	LOW	Spag1	protein_coding_CDS_not_defined		1	MGI					ENSMUST00000227524.2:n.1967G>T		13/16
chr15:36227283_C/T	15:36227283-36227283	T	ENSMUSG00000037617	ENSMUST00000227582.2	Transcript	splice_region_variant,non_coding_transcript_exon_variant	909	-	-	-	-	-	LOW	Spag1	retained_intron		1	MGI					ENSMUST00000227582.2:n.909G>T		6/9
chr15:79524839_C/T	15:79524839-79524839	T	ENSMUSG00000042564	ENSMUST00000046816.8	Transcript	splice_donor_region_variant,intron_variant,non_coding_transcript_variant	-	-	-	-	-	-	LOW	Fam227a	retained_intron	7/8	-1	MGI	1				ENSMUST00000046816.8:n.985+6T>A
chr15:79524839_C/T	15:79524839-79524839	T	ENSMUSG00000042564	ENSMUST00000109646.9	Transcript	splice_donor_region_variant,intron_variant	-	-	-	-	-	-	LOW	Fam227a	protein_coding	6/15	-1	MGI	5			ENSMUSP00000105273	ENSMUST00000109646.9:c.-244+6T>A
chr15:79524839_C/T	15:79524839-79524839	T	ENSMUSG00000042564	ENSMUST00000109648.9	Transcript	splice_donor_region_variant,intron_variant	-	-	-	-	-	-	LOW	Fam227a	protein_coding	7/18	-1	MGI	5	P2		ENSMUSP00000105275	ENSMUST00000109648.9:c.618+6T>A
chr15:79524839_C/T	15:79524839-79524839	T	ENSMUSG00000042564	ENSMUST00000187519.7	Transcript	splice_donor_region_variant,intron_variant	-	-	-	-	-	-	LOW	Fam227a	protein_coding	7/17	-1	MGI	1	P2	CCDS79389.1	ENSMUSP00000139524	ENSMUST00000187519.7:c.618+6T>A
chr15:79524839_C/T	15:79524839-79524839	T	ENSMUSG00000042564	ENSMUST00000191401.7	Transcript	splice_donor_region_variant,intron_variant,NMD_transcript_variant	-	-	-	-	-	-	LOW	Fam227a	nonsense_mediated_decay	6/14	-1	MGI	1			ENSMUSP00000140661	ENSMUST00000191401.7:c.*188+6T>A
chr15:79524839_C/T	15:79524839-79524839	T	ENSMUSG00000042564	ENSMUST00000229064.2	Transcript	splice_donor_region_variant,intron_variant	-	-	-	-	-	-	LOW	Fam227a	protein_coding	7/17	-1	MGI		A2		ENSMUSP00000155261	ENSMUST00000229064.2:c.606+6T>A
chr15:79524839_C/T	15:79524839-79524839	T	ENSMUSG00000042564	ENSMUST00000230366.2	Transcript	splice_donor_region_variant,intron_variant,NMD_transcript_variant	-	-	-	-	-	-	LOW	Fam227a	nonsense_mediated_decay	6/13	-1	MGI				ENSMUSP00000155521	ENSMUST00000230366.2:c.*188+6T>A
chr15:79524839_C/T	15:79524839-79524839	T	ENSMUSG00000042564	ENSMUST00000230475.2	Transcript	splice_donor_region_variant,intron_variant,non_coding_transcript_variant	-	-	-	-	-	-	LOW	Fam227a	retained_intron	1/3	-1	MGI					ENSMUST00000230475.2:n.481+6T>A
chr15:99323468_G/A	15:99323468-99323468	A	ENSMUSG00000023009	ENSMUST00000023747.14	Transcript	missense_variant	3251	3034	1012	R/C	Cgt/Tgt	-	MODERATE	Nckap5l	protein_coding		-1	MGI	1	P1	CCDS27820.1	ENSMUSP00000023747	ENSMUST00000023747.14:c.3034G>T		8/13		ENSMUSP00000023747.8:p.Arg1012Cys		deleterious(0.01)
chr15:101795784_C/T	15:101795784-101795784	T	ENSMUSG00000075402	ENSMUST00000100179.2	Transcript	missense_variant	1446	1385	462	R/Q	cGg/cAg	-	MODERATE	Krt76	protein_coding		-1	MGI	1	P1	CCDS27866.1	ENSMUSP00000097754	ENSMUST00000100179.2:c.1385T>A		7/9		ENSMUSP00000097754.2:p.Arg462Gln		deleterious(0)
chr17:25962086_G/A	17:25962086-25962086	A	ENSMUSG00000041062	ENSMUST00000047098.7	Transcript	splice_polypyrimidine_tract_variant,intron_variant	-	-	-	-	-	-	LOW	Mslnl	protein_coding	6/15	1	MGI	1	P1	CCDS28525.1	ENSMUSP00000049020	ENSMUST00000047098.7:c.499-16C>A
chr17:34194053_C/A	17:34194053-34194053	A	ENSMUSG00000121503	ENSMUST00000235582.3	Transcript	splice_region_variant,non_coding_transcript_exon_variant	1157	-	-	-	-	-	LOW	H2-K2	lncRNA		-1	EntrezGene					ENSMUST00000235582.3:n.1157C>T		5/5
chr17:34194053_C/A	17:34194053-34194053	A	ENSMUSG00000121503	ENSMUST00000241278.1	Transcript	splice_region_variant,non_coding_transcript_exon_variant	1255	-	-	-	-	-	LOW	H2-K2	lncRNA		-1	EntrezGene					ENSMUST00000241278.1:n.1255C>T		4/4
chr17:34194053_C/A	17:34194053-34194053	A	ENSMUSG00000121503	ENSMUST00000241639.1	Transcript	splice_region_variant,non_coding_transcript_exon_variant	931	-	-	-	-	-	LOW	H2-K2	lncRNA		-1	EntrezGene					ENSMUST00000241639.1:n.931C>T		6/6
chr17:34194053_C/A	17:34194053-34194053	A	ENSMUSG00000121503	ENSMUST00000245105.1	Transcript	splice_region_variant,non_coding_transcript_exon_variant	1007	-	-	-	-	-	LOW	H2-K2	lncRNA		-1	EntrezGene					ENSMUST00000245105.1:n.1007C>T		6/6
chr17:34194053_C/A	17:34194053-34194053	A	ENSMUSG00000121503	ENSMUST00000246682.1	Transcript	splice_region_variant,non_coding_transcript_exon_variant	1247	-	-	-	-	-	LOW	H2-K2	lncRNA		-1	EntrezGene					ENSMUST00000246682.1:n.1247C>T		5/5
chr17:34194053_C/A	17:34194053-34194053	A	ENSMUSG00000121503	ENSMUST00000246714.1	Transcript	splice_region_variant,non_coding_transcript_exon_variant	847	-	-	-	-	-	LOW	H2-K2	lncRNA		-1	EntrezGene					ENSMUST00000246714.1:n.847C>T		6/6
chr17:34194054_T/A	17:34194054-34194054	A	ENSMUSG00000121503	ENSMUST00000235582.3	Transcript	splice_acceptor_variant,non_coding_transcript_variant	-	-	-	-	-	-	HIGH	H2-K2	lncRNA	4/4	-1	EntrezGene					ENSMUST00000235582.3:n.1157-1G>T
chr17:34194054_T/A	17:34194054-34194054	A	ENSMUSG00000121503	ENSMUST00000241278.1	Transcript	splice_acceptor_variant,non_coding_transcript_variant	-	-	-	-	-	-	HIGH	H2-K2	lncRNA	3/3	-1	EntrezGene					ENSMUST00000241278.1:n.1255-1G>T
chr17:34194054_T/A	17:34194054-34194054	A	ENSMUSG00000121503	ENSMUST00000241639.1	Transcript	splice_acceptor_variant,non_coding_transcript_variant	-	-	-	-	-	-	HIGH	H2-K2	lncRNA	5/5	-1	EntrezGene					ENSMUST00000241639.1:n.931-1G>T
chr17:34194054_T/A	17:34194054-34194054	A	ENSMUSG00000121503	ENSMUST00000245105.1	Transcript	splice_acceptor_variant,non_coding_transcript_variant	-	-	-	-	-	-	HIGH	H2-K2	lncRNA	5/5	-1	EntrezGene					ENSMUST00000245105.1:n.1007-1G>T
chr17:34194054_T/A	17:34194054-34194054	A	ENSMUSG00000121503	ENSMUST00000246682.1	Transcript	splice_acceptor_variant,non_coding_transcript_variant	-	-	-	-	-	-	HIGH	H2-K2	lncRNA	4/4	-1	EntrezGene					ENSMUST00000246682.1:n.1247-1G>T
chr17:34194054_T/A	17:34194054-34194054	A	ENSMUSG00000121503	ENSMUST00000246714.1	Transcript	splice_acceptor_variant,non_coding_transcript_variant	-	-	-	-	-	-	HIGH	H2-K2	lncRNA	5/5	-1	EntrezGene					ENSMUST00000246714.1:n.847-1G>T
chr17:34333359_C/T	17:34333359-34333359	T	ENSMUSG00000024335	ENSMUST00000025193.14	Transcript	missense_variant	2999	1291	431	D/N	Gac/Aac	-	MODERATE	Brd2	protein_coding		-1	MGI	1	P2	CCDS28641.1	ENSMUSP00000025193	ENSMUST00000025193.14:c.1291G>A		8/13		ENSMUSP00000025193.7:p.Asp431Asn		deleterious(0)
chr17:34333359_C/T	17:34333359-34333359	T	ENSMUSG00000024335	ENSMUST00000095347.13	Transcript	missense_variant	1299	1153	385	D/N	Gac/Aac	-	MODERATE	Brd2	protein_coding		-1	MGI	5	A2		ENSMUSP00000092990	ENSMUST00000095347.13:c.1153G>A		7/12		ENSMUSP00000092990.8:p.Asp385Asn		deleterious(0)
chr17:34333359_C/T	17:34333359-34333359	T	ENSMUSG00000024335	ENSMUST00000114242.9	Transcript	missense_variant	2825	1291	431	D/N	Gac/Aac	-	MODERATE	Brd2	protein_coding		-1	MGI	1	P2	CCDS28641.1	ENSMUSP00000109880	ENSMUST00000114242.9:c.1291G>A		8/13		ENSMUSP00000109880.3:p.Asp431Asn		deleterious(0)
chr17:34333359_C/T	17:34333359-34333359	T	ENSMUSG00000024335	ENSMUST00000151986.2	Transcript	missense_variant	4354	1291	431	D/N	Gac/Aac	-	MODERATE	Brd2	protein_coding		-1	MGI	1			ENSMUSP00000117359	ENSMUST00000151986.2:c.1291G>A		8/9	cds_end_NF	ENSMUSP00000117359.2:p.Asp431Asn		deleterious_low_confidence(0)
chr17:37610392_G/A	17:37610392-37610392	A	ENSMUSG00000092077	ENSMUST00000058046.6	Transcript	missense_variant	984	920	307	S/L	tCg/tTg	-	MODERATE	Or12d12	protein_coding		-1	MGI		P1	CCDS28744.1	ENSMUSP00000061042	ENSMUST00000058046.6:c.920G>T		1/1		ENSMUSP00000061042.6:p.Ser307Leu		tolerated(0.15)
chr17:37610392_G/A	17:37610392-37610392	A	ENSMUSG00000092077	ENSMUST00000214376.2	Transcript	missense_variant	1044	920	307	S/L	tCg/tTg	-	MODERATE	Or12d12	protein_coding		-1	MGI	5	P1	CCDS28744.1	ENSMUSP00000149603	ENSMUST00000214376.2:c.920G>T		2/2		ENSMUSP00000149603.2:p.Ser307Leu		tolerated(0.15)
chr17:37610392_G/A	17:37610392-37610392	A	ENSMUSG00000092077	ENSMUST00000215392.2	Transcript	missense_variant	954	920	307	S/L	tCg/tTg	-	MODERATE	Or12d12	protein_coding		-1	MGI	5	P1	CCDS28744.1	ENSMUSP00000149851	ENSMUST00000215392.2:c.920G>T		2/2		ENSMUSP00000149851.2:p.Ser307Leu		tolerated(0.15)
chr17:37610650_G/A	17:37610650-37610650	A	ENSMUSG00000092077	ENSMUST00000058046.6	Transcript	missense_variant	726	662	221	T/I	aCc/aTc	-	MODERATE	Or12d12	protein_coding		-1	MGI		P1	CCDS28744.1	ENSMUSP00000061042	ENSMUST00000058046.6:c.662C>T		1/1		ENSMUSP00000061042.6:p.Thr221Ile		tolerated(0.46)
chr17:37610650_G/A	17:37610650-37610650	A	ENSMUSG00000092077	ENSMUST00000214376.2	Transcript	missense_variant	786	662	221	T/I	aCc/aTc	-	MODERATE	Or12d12	protein_coding		-1	MGI	5	P1	CCDS28744.1	ENSMUSP00000149603	ENSMUST00000214376.2:c.662C>T		2/2		ENSMUSP00000149603.2:p.Thr221Ile		tolerated(0.46)
chr17:37610650_G/A	17:37610650-37610650	A	ENSMUSG00000092077	ENSMUST00000215392.2	Transcript	missense_variant	696	662	221	T/I	aCc/aTc	-	MODERATE	Or12d12	protein_coding		-1	MGI	5	P1	CCDS28744.1	ENSMUSP00000149851	ENSMUST00000215392.2:c.662C>T		2/2		ENSMUSP00000149851.2:p.Thr221Ile		tolerated(0.46)
chr17:56002074_G/A	17:56002074-56002074	A	ENSMUSG00000024174	ENSMUST00000086876.7	Transcript	stop_gained	644	499	167	Q/*	Cag/Tag	-	HIGH	Pot1b	protein_coding		-1	MGI	5	P1	CCDS50147.1	ENSMUSP00000084089	ENSMUST00000086876.7:c.499C>T		6/17		ENSMUSP00000084089.6:p.Gln167Ter
chr17:56002074_G/A	17:56002074-56002074	A	ENSMUSG00000024174	ENSMUST00000233802.2	Transcript	stop_gained,NMD_transcript_variant	644	499	167	Q/*	Cag/Tag	-	HIGH	Pot1b	nonsense_mediated_decay		-1	MGI				ENSMUSP00000156762	ENSMUST00000233802.2:c.499C>T		6/17		ENSMUSP00000156762.2:p.Gln167Ter
chr17:56002074_G/A	17:56002074-56002074	A	ENSMUSG00000024174	ENSMUST00000233972.2	Transcript	stop_gained	690	499	167	Q/*	Cag/Tag	-	HIGH	Pot1b	protein_coding		-1	MGI				ENSMUSP00000156746	ENSMUST00000233972.2:c.499C>T		6/16		ENSMUSP00000156746.2:p.Gln167Ter
chr18:5058778_A/C	18:5058778-5058778	C	ENSMUSG00000024236	ENSMUST00000025079.16	Transcript	splice_donor_region_variant,intron_variant	-	-	-	-	-	-	LOW	Svil	protein_coding	8/34	1	MGI	1	P2	CCDS37720.1	ENSMUSP00000025079	ENSMUST00000025079.16:c.1983+4A>C
chr18:5058778_A/C	18:5058778-5058778	C	ENSMUSG00000024236	ENSMUST00000126977.8	Transcript	splice_donor_region_variant,intron_variant	-	-	-	-	-	-	LOW	Svil	protein_coding	11/37	1	MGI	5	P2	CCDS37720.1	ENSMUSP00000115078	ENSMUST00000126977.8:c.1983+4A>C
chr18:5058778_A/C	18:5058778-5058778	C	ENSMUSG00000024236	ENSMUST00000127297.8	Transcript	splice_donor_region_variant,intron_variant	-	-	-	-	-	-	LOW	Svil	protein_coding	7/32	1	MGI	5	A2		ENSMUSP00000115223	ENSMUST00000127297.8:c.1737+4A>C
chr18:5058778_A/C	18:5058778-5058778	C	ENSMUSG00000024236	ENSMUST00000131609.8	Transcript	splice_donor_region_variant,intron_variant,NMD_transcript_variant	-	-	-	-	-	-	LOW	Svil	nonsense_mediated_decay	9/34	1	MGI	5			ENSMUSP00000122242	ENSMUST00000131609.8:c.1983+4A>C
chr18:5058778_A/C	18:5058778-5058778	C	ENSMUSG00000024236	ENSMUST00000140448.8	Transcript	splice_donor_region_variant,intron_variant	-	-	-	-	-	-	LOW	Svil	protein_coding	11/37	1	MGI	5	P2	CCDS37720.1	ENSMUSP00000119803	ENSMUST00000140448.8:c.1983+4A>C
chr18:5058778_A/C	18:5058778-5058778	C	ENSMUSG00000024236	ENSMUST00000143254.8	Transcript	splice_donor_region_variant,intron_variant	-	-	-	-	-	-	LOW	Svil	protein_coding	10/35	1	MGI	5	A2	CCDS84352.1	ENSMUSP00000119287	ENSMUST00000143254.8:c.867+4A>C
chr18:5058778_A/C	18:5058778-5058778	C	ENSMUSG00000024236	ENSMUST00000210707.2	Transcript	splice_donor_region_variant,intron_variant	-	-	-	-	-	-	LOW	Svil	protein_coding	11/37	1	MGI	5	A2		ENSMUSP00000147843	ENSMUST00000210707.2:c.2244+4A>C
chr2:69501571_G/A	2:69501571-69501571	A	ENSMUSG00000075307	ENSMUST00000100050.4	Transcript	missense_variant	1108	1031	344	R/Q	cGg/cAg	-	MODERATE	Klhl41	protein_coding		1	MGI	1	P1	CCDS38136.1	ENSMUSP00000097627			1/6		ENSMUSP00000097627.4:p.Arg344Gln
chr2:76776298_T/C	2:76776298-76776298	C	ENSMUSG00000051747	ENSMUST00000011934.13	Transcript	missense_variant	4874	4743	1581	I/M	atA/atG	-	MODERATE	Ttn	protein_coding		-1	MGI	5			ENSMUSP00000011934	ENSMUST00000011934.13:c.4743C>G		27/191		ENSMUSP00000011934.7:p.Ile1581Met
chr2:76776298_T/C	2:76776298-76776298	C	ENSMUSG00000051747	ENSMUST00000099980.10	Transcript	missense_variant	4874	4743	1581	I/M	atA/atG	-	MODERATE	Ttn	protein_coding		-1	MGI	5			ENSMUSP00000097560	ENSMUST00000099980.10:c.4743C>G		27/45		ENSMUSP00000097560.4:p.Ile1581Met
chr2:76776298_T/C	2:76776298-76776298	C	ENSMUSG00000051747	ENSMUST00000099981.10	Transcript	missense_variant	5012	4881	1627	I/M	atA/atG	-	MODERATE	Ttn	protein_coding		-1	MGI	5	P1		ENSMUSP00000097561	ENSMUST00000099981.10:c.4881C>G		28/347		ENSMUSP00000097561.4:p.Ile1627Met
chr2:76776298_T/C	2:76776298-76776298	C	ENSMUSG00000051747	ENSMUST00000111846.9	Transcript	missense_variant	4881	4881	1627	I/M	atA/atG	-	MODERATE	Ttn	protein_coding		-1	MGI	5		CCDS38154.1	ENSMUSP00000107477	ENSMUST00000111846.9:c.4881C>G		27/312		ENSMUSP00000107477.3:p.Ile1627Met
chr2:76776298_T/C	2:76776298-76776298	C	ENSMUSG00000051747	ENSMUST00000111882.9	Transcript	missense_variant	5104	4881	1627	I/M	atA/atG	-	MODERATE	Ttn	protein_coding		-1	MGI	5			ENSMUSP00000107513	ENSMUST00000111882.9:c.4881C>G		28/313		ENSMUSP00000107513.3:p.Ile1627Met
chr2:85753673_A/AC	2:85753673-85753673	C	ENSMUSG00000042863	ENSMUST00000056718.5	Transcript	frameshift_variant	101-102	60-61	20-21	-/X	-/C	-	HIGH	Or5m13b	protein_coding		1	MGI		P1	CCDS16228.1	ENSMUSP00000049887	ENSMUST00000056718.5:c.60_61insC		1/1		ENSMUSP00000049887.4:p.Ala21ArgfsTer22
chr2:85753673_A/AC	2:85753673-85753673	C	ENSMUSG00000042863	ENSMUST00000217615.2	Transcript	frameshift_variant	244-245	60-61	20-21	-/X	-/C	-	HIGH	Or5m13b	protein_coding		1	MGI	5	P1	CCDS16228.1	ENSMUSP00000150995	ENSMUST00000217615.2:c.60_61insC		2/2		ENSMUSP00000150995.2:p.Ala21ArgfsTer22
chr2:85753673_A/AC	2:85753673-85753673	C	ENSMUSG00000042863	ENSMUST00000219615.2	Transcript	frameshift_variant	171-172	60-61	20-21	-/X	-/C	-	HIGH	Or5m13b	protein_coding		1	MGI	5	P1	CCDS16228.1	ENSMUSP00000151927	ENSMUST00000219615.2:c.60_61insC		2/2		ENSMUSP00000151927.2:p.Ala21ArgfsTer22
chr2:164854954_A/T	2:164854954-164854954	T	ENSMUSG00000039804	ENSMUST00000040381.15	Transcript	missense_variant	381	167	56	V/D	gTt/gAt	-	MODERATE	Ncoa5	protein_coding		-1	MGI	1	P2	CCDS17068.1	ENSMUSP00000046388			3/8		ENSMUSP00000046388.9:p.Val56Asp
chr2:164854954_A/T	2:164854954-164854954	T	ENSMUSG00000039804	ENSMUST00000122070.2	Transcript	missense_variant	302	167	56	V/D	gTt/gAt	-	MODERATE	Ncoa5	protein_coding		-1	MGI	5	A1		ENSMUSP00000113166			3/8		ENSMUSP00000113166.2:p.Val56Asp
chr2:164854954_A/T	2:164854954-164854954	T	ENSMUSG00000039804	ENSMUST00000153905.2	Transcript	missense_variant	332	167	56	V/D	gTt/gAt	-	MODERATE	Ncoa5	protein_coding		-1	MGI	2			ENSMUSP00000116778			3/3	cds_end_NF	ENSMUSP00000116778.2:p.Val56Asp
chr3:89352756_G/C	3:89352756-89352756	C	ENSMUSG00000042613	ENSMUST00000038942.10	Transcript	splice_region_variant,splice_polypyrimidine_tract_variant,intron_variant	-	-	-	-	-	-	LOW	Pbxip1	protein_coding	5/10	1	MGI	1	P1	CCDS17510.1	ENSMUSP00000040429
chr3:89352756_G/C	3:89352756-89352756	C	ENSMUSG00000042613	ENSMUST00000130858.8	Transcript	splice_region_variant,splice_polypyrimidine_tract_variant,intron_variant	-	-	-	-	-	-	LOW	Pbxip1	protein_coding	5/7	1	MGI	3			ENSMUSP00000118496				cds_end_NF
chr3:89352756_G/C	3:89352756-89352756	C	ENSMUSG00000042613	ENSMUST00000141340.2	Transcript	splice_region_variant,splice_polypyrimidine_tract_variant,intron_variant,non_coding_transcript_variant	-	-	-	-	-	-	LOW	Pbxip1	protein_coding_CDS_not_defined	4/4	1	MGI	3
chr3:89352756_G/C	3:89352756-89352756	C	ENSMUSG00000042613	ENSMUST00000145753.2	Transcript	splice_region_variant,splice_polypyrimidine_tract_variant,intron_variant	-	-	-	-	-	-	LOW	Pbxip1	protein_coding	5/5	1	MGI	5			ENSMUSP00000121658				cds_end_NF
chr3:89352756_G/C	3:89352756-89352756	C	ENSMUSG00000042613	ENSMUST00000146630.8	Transcript	splice_region_variant,splice_polypyrimidine_tract_variant,intron_variant	-	-	-	-	-	-	LOW	Pbxip1	protein_coding	5/5	1	MGI	3			ENSMUSP00000115904				cds_end_NF
chr4:9594659_T/G	4:9594659-9594659	G	ENSMUSG00000028207	ENSMUST00000078139.13	Transcript	splice_donor_region_variant,intron_variant	-	-	-	-	-	-	LOW	Asph	protein_coding	12/23	-1	MGI	1	P1	CCDS38690.1	ENSMUSP00000077273	ENSMUST00000078139.13:c.880+4A>C
chr4:9594659_T/G	4:9594659-9594659	G	ENSMUSG00000028207	ENSMUST00000084915.11	Transcript	splice_donor_region_variant,intron_variant	-	-	-	-	-	-	LOW	Asph	protein_coding	12/13	-1	MGI	5		CCDS51116.1	ENSMUSP00000081978	ENSMUST00000084915.11:c.880+4A>C
chr4:9594659_T/G	4:9594659-9594659	G	ENSMUSG00000028207	ENSMUST00000108333.8	Transcript	splice_donor_region_variant,intron_variant	-	-	-	-	-	-	LOW	Asph	protein_coding	12/13	-1	MGI	5		CCDS51113.1	ENSMUSP00000103970	ENSMUST00000108333.8:c.733+4A>C
chr4:9594659_T/G	4:9594659-9594659	G	ENSMUSG00000028207	ENSMUST00000108334.8	Transcript	splice_donor_region_variant,intron_variant	-	-	-	-	-	-	LOW	Asph	protein_coding	12/13	-1	MGI	5		CCDS51112.1	ENSMUSP00000103971	ENSMUST00000108334.8:c.766+4A>C
chr4:9594659_T/G	4:9594659-9594659	G	ENSMUSG00000028207	ENSMUST00000108335.8	Transcript	splice_donor_region_variant,intron_variant	-	-	-	-	-	-	LOW	Asph	protein_coding	10/11	-1	MGI	5		CCDS51111.1	ENSMUSP00000103972	ENSMUST00000108335.8:c.595+4A>C
chr4:9594659_T/G	4:9594659-9594659	G	ENSMUSG00000028207	ENSMUST00000108337.8	Transcript	splice_donor_region_variant,intron_variant	-	-	-	-	-	-	LOW	Asph	protein_coding	11/12	-1	MGI	1		CCDS51115.1	ENSMUSP00000103974	ENSMUST00000108337.8:c.832+4A>C
chr4:9594659_T/G	4:9594659-9594659	G	ENSMUSG00000028207	ENSMUST00000108339.8	Transcript	splice_donor_region_variant,intron_variant	-	-	-	-	-	-	LOW	Asph	protein_coding	11/22	-1	MGI	1		CCDS71341.1	ENSMUSP00000103976	ENSMUST00000108339.8:c.631+4A>C
chr4:9594659_T/G	4:9594659-9594659	G	ENSMUSG00000028207	ENSMUST00000108340.9	Transcript	splice_donor_region_variant,intron_variant	-	-	-	-	-	-	LOW	Asph	protein_coding	11/22	-1	MGI	1		CCDS51114.1	ENSMUSP00000103977	ENSMUST00000108340.9:c.832+4A>C
chr4:9594659_T/G	4:9594659-9594659	G	ENSMUSG00000028207	ENSMUST00000124408.2	Transcript	splice_donor_region_variant,intron_variant,non_coding_transcript_variant	-	-	-	-	-	-	LOW	Asph	protein_coding_CDS_not_defined	2/3	-1	MGI	1				ENSMUST00000124408.2:n.349+4A>C
chr4:28948731_G/A	4:28948731-28948731	A	ENSMUSG00000028289	ENSMUST00000029964.12	Transcript	missense_variant	2311	2058	686	M/I	atG/atA	-	MODERATE	Epha7	protein_coding		1	MGI	1	P4	CCDS18013.1	ENSMUSP00000029964	ENSMUST00000029964.12:c.2058G>A		11/17		ENSMUSP00000029964.6:p.Met686Ile		deleterious_low_confidence(0)
chr4:28948731_G/A	4:28948731-28948731	A	ENSMUSG00000028289	ENSMUST00000108191.2	Transcript	missense_variant	2180	2046	682	M/I	atG/atA	-	MODERATE	Epha7	protein_coding		1	MGI	1	A1	CCDS71353.1	ENSMUSP00000103826	ENSMUST00000108191.2:c.2046G>A		11/17		ENSMUSP00000103826.2:p.Met682Ile		deleterious_low_confidence(0)
chr4:45284079_C/T	4:45284079-45284079	T	ENSMUSG00000035615	ENSMUST00000044773.12	Transcript	missense_variant	2955	2899	967	P/S	Cct/Tct	-	MODERATE	Frmpd1	protein_coding		1	MGI	1	P1	CCDS38753.1	ENSMUSP00000047232	ENSMUST00000044773.12:c.2899C>T		16/16		ENSMUSP00000047232.6:p.Pro967Ser		tolerated(0.24)
chr4:45284079_C/T	4:45284079-45284079	T	ENSMUSG00000035615	ENSMUST00000107804.2	Transcript	missense_variant	3384	2899	967	P/S	Cct/Tct	-	MODERATE	Frmpd1	protein_coding		1	MGI	5	P1	CCDS38753.1	ENSMUSP00000103434	ENSMUST00000107804.2:c.2899C>T		16/16		ENSMUSP00000103434.2:p.Pro967Ser		tolerated(0.24)
chr4:58951888_G/A	4:58951888-58951888	A	ENSMUSG00000038630	ENSMUST00000107554.2	Transcript	missense_variant	720	562	188	E/K	Gaa/Aaa	-	MODERATE	Zkscan16	protein_coding		1	MGI	5	P1	CCDS38771.1	ENSMUSP00000103178	ENSMUST00000107554.2:c.562G>A		4/6		ENSMUSP00000103178.2:p.Glu188Lys		deleterious(0.04)
chr4:59062670_G/A	4:59062670-59062670	A	ENSMUSG00000038598	ENSMUST00000107547.2	Transcript	missense_variant	2689	2585	862	P/L	cCc/cTc	-	MODERATE	Shoc1	protein_coding		-1	MGI	5	P1		ENSMUSP00000103171	ENSMUST00000107547.2:c.2585C>T		20/28		ENSMUSP00000103171.2:p.Pro862Leu		deleterious(0)
chr4:123407669_T/C	4:123407669-123407669	C	ENSMUSG00000028649	ENSMUST00000082108.12	Transcript	stop_lost	840	669	223	*/W	tgA/tgG	-	HIGH	Macf1	protein_coding		-1	MGI	1		CCDS57294.1	ENSMUSP00000080755			6/93		ENSMUSP00000080755.6:p.Ter223TrpextTer?
chr4:123407669_T/C	4:123407669-123407669	C	ENSMUSG00000028649	ENSMUST00000106224.9	Transcript	stop_lost	840	669	223	*/W	tgA/tgG	-	HIGH	Macf1	protein_coding		-1	MGI	5	P1	CCDS57295.1	ENSMUSP00000101831			6/98		ENSMUSP00000101831.3:p.Ter223TrpextTer?
chr4:123407669_T/C	4:123407669-123407669	C	ENSMUSG00000028649	ENSMUST00000147030.2	Transcript	stop_lost	736	543	181	*/W	tgA/tgG	-	HIGH	Macf1	protein_coding		-1	MGI	1			ENSMUSP00000123246			6/39	cds_end_NF	ENSMUSP00000123246.2:p.Ter181TrpextTer?
chr4:123407669_T/C	4:123407669-123407669	C	ENSMUSG00000028649	ENSMUST00000147228.8	Transcript	stop_lost	1311	1122	374	*/W	tgA/tgG	-	HIGH	Macf1	protein_coding		-1	MGI	1			ENSMUSP00000115847			2/35	cds_end_NF	ENSMUSP00000115847.2:p.Ter374TrpextTer?
chr4:123407669_T/C	4:123407669-123407669	C	ENSMUSG00000028649	ENSMUST00000151346.8	Transcript	stop_lost	387	387	129	*/W	tgA/tgG	-	HIGH	Macf1	protein_coding		-1	MGI	5			ENSMUSP00000114568			4/90	cds_start_NF	ENSMUSP00000114568.2:p.Ter129TrpextTer?
chr4:123407669_T/C	4:123407669-123407669	C	ENSMUSG00000028649	ENSMUST00000238555.2	Transcript	stop_lost	989	654	218	*/W	tgA/tgG	-	HIGH	Macf1	protein_coding		-1	MGI				ENSMUSP00000158828			7/94		ENSMUSP00000158828.2:p.Ter218TrpextTer?
chr4:123407669_T/C	4:123407669-123407669	C	ENSMUSG00000028649	ENSMUST00000238731.2	Transcript	stop_lost	777	612	204	*/W	tgA/tgG	-	HIGH	Macf1	protein_coding		-1	MGI				ENSMUSP00000158792			7/94		ENSMUSP00000158792.2:p.Ter204TrpextTer?
chr4:123407669_T/C	4:123407669-123407669	C	ENSMUSG00000028649	ENSMUST00000238866.2	Transcript	stop_lost	606	501	167	*/W	tgA/tgG	-	HIGH	Macf1	protein_coding		-1	MGI				ENSMUSP00000158868			6/10	cds_end_NF	ENSMUSP00000158868.2:p.Ter167TrpextTer?
chr4:123407669_T/C	4:123407669-123407669	C	ENSMUSG00000028649	ENSMUST00000247736.1	Transcript	stop_lost	904	516	172	*/W	tgA/tgG	-	HIGH	Macf1	protein_coding		-1	MGI				ENSMUSP00000159521			8/12	cds_end_NF	ENSMUSP00000159521.1:p.Ter172TrpextTer?
chr4:123407669_T/C	4:123407669-123407669	C	ENSMUSG00000028649	ENSMUST00000247737.1	Transcript	stop_lost	785	669	223	*/W	tgA/tgG	-	HIGH	Macf1	protein_coding		-1	MGI				ENSMUSP00000159522			7/10	cds_end_NF	ENSMUSP00000159522.1:p.Ter223TrpextTer?
chr4:136660613_C/T	4:136660613-136660613	T	ENSMUSG00000028661	ENSMUST00000030420.9	Transcript	missense_variant	2173	2104	702	V/I	Gtc/Atc	-	MODERATE	Epha8	protein_coding		-1	MGI	1	P1	CCDS18813.1	ENSMUSP00000030420	ENSMUST00000030420.9:c.2104G>A		11/17		ENSMUSP00000030420.9:p.Val702Ile		deleterious_low_confidence(0)
chr5:34616599_C/T	5:34616599-34616599	T	ENSMUSG00000037210	ENSMUST00000094867.8	Transcript	missense_variant	1915	1915	639	L/F	Ctc/Ttc	-	MODERATE	Fam193a	protein_coding		1	MGI	5	A2		ENSMUSP00000092463			11/17		ENSMUSP00000092463.5:p.Leu639Phe
chr5:34616599_C/T	5:34616599-34616599	T	ENSMUSG00000037210	ENSMUST00000180376.8	Transcript	missense_variant	3046	2773	925	L/F	Ctc/Ttc	-	MODERATE	Fam193a	protein_coding		1	MGI	5	P2		ENSMUSP00000138082			15/21		ENSMUSP00000138082.2:p.Leu925Phe
chr5:86182142_T/G	5:86182142-86182142	G	ENSMUSG00000029253	ENSMUST00000031170.10	Transcript	missense_variant	1979	1741	581	T/P	Aca/Cca	-	MODERATE	Cenpc1	protein_coding		-1	MGI	1	P1	CCDS39123.1	ENSMUSP00000031170			10/19		ENSMUSP00000031170.9:p.Thr581Pro
chr5:86182237_A/T	5:86182237-86182237	T	ENSMUSG00000029253	ENSMUST00000031170.10	Transcript	missense_variant	1884	1646	549	I/K	aTa/aAa	-	MODERATE	Cenpc1	protein_coding		-1	MGI	1	P1	CCDS39123.1	ENSMUSP00000031170	ENSMUST00000031170.10:c.1646C>A		10/19		ENSMUSP00000031170.9:p.Ile549Lys		deleterious(0.02)
chr6:12555200_C/A	6:12555200-12555200	A	ENSMUSG00000032625	ENSMUST00000119581.7	Transcript	missense_variant	1140	683	228	R/L	cGg/cTg	-	MODERATE	Thsd7a	protein_coding		-1	MGI	5	P4	CCDS51721.1	ENSMUSP00000113681	ENSMUST00000119581.7:c.683A>T		2/28		ENSMUSP00000113681.3:p.Arg228Leu		deleterious_low_confidence(0.01)
chr6:12555200_C/A	6:12555200-12555200	A	ENSMUSG00000032625	ENSMUST00000172356.8	Transcript	missense_variant	983	683	228	R/L	cGg/cTg	-	MODERATE	Thsd7a	protein_coding		-1	MGI	5	A2		ENSMUSP00000131662	ENSMUST00000172356.8:c.683A>T		2/28		ENSMUSP00000131662.2:p.Arg228Leu		deleterious_low_confidence(0.01)
chr6:13641813_A/T	6:13641813-13641813	T	ENSMUSG00000042742	ENSMUST00000045235.8	Transcript	missense_variant	473	340	114	F/I	Ttt/Att	-	MODERATE	Bmt2	protein_coding		-1	MGI	1	P1	CCDS51723.1	ENSMUSP00000040578	ENSMUST00000045235.8:c.340C>A		3/5		ENSMUSP00000040578.6:p.Phe114Ile		tolerated(0.14)
chr6:13641813_A/T	6:13641813-13641813	T	ENSMUSG00000042742	ENSMUST00000203078.2	Transcript	missense_variant	445	340	114	F/I	Ttt/Att	-	MODERATE	Bmt2	protein_coding		-1	MGI	1			ENSMUSP00000144704	ENSMUST00000203078.2:c.340C>A		3/4		ENSMUSP00000144704.2:p.Phe114Ile		deleterious(0.04)
chr6:29366946_T/C	6:29366946-29366946	C	ENSMUSG00000029767	ENSMUST00000031779.17	Transcript	missense_variant	722	613	205	Y/H	Tat/Cat	-	MODERATE	Calu	protein_coding		1	MGI	1	P1	CCDS19957.1	ENSMUSP00000031779	ENSMUST00000031779.17:c.613G>C		5/7		ENSMUSP00000031779.11:p.Tyr205His		deleterious(0)
chr6:29366946_T/C	6:29366946-29366946	C	ENSMUSG00000029767	ENSMUST00000090481.14	Transcript	missense_variant	709	613	205	Y/H	Tat/Cat	-	MODERATE	Calu	protein_coding		1	MGI	1		CCDS19958.1	ENSMUSP00000087967	ENSMUST00000090481.14:c.613G>C		5/7		ENSMUSP00000087967.8:p.Tyr205His		deleterious(0)
chr6:29366946_T/C	6:29366946-29366946	C	ENSMUSG00000029767	ENSMUST00000156163.2	Transcript	missense_variant	225	226	76	Y/H	Tat/Cat	-	MODERATE	Calu	protein_coding		1	MGI	2			ENSMUSP00000133615	ENSMUST00000156163.2:c.226G>C		3/4	cds_start_NF	ENSMUSP00000133615.2:p.Tyr76His		deleterious_low_confidence(0)
chr6:29366946_T/C	6:29366946-29366946	C	ENSMUSG00000029767	ENSMUST00000172974.8	Transcript	missense_variant	759	613	205	Y/H	Tat/Cat	-	MODERATE	Calu	protein_coding		1	MGI	5			ENSMUSP00000133390	ENSMUST00000172974.8:c.613G>C		5/6		ENSMUSP00000133390.2:p.Tyr205His		deleterious(0)
chr6:29366946_T/C	6:29366946-29366946	C	ENSMUSG00000029767	ENSMUST00000173216.8	Transcript	missense_variant	338	157	53	Y/H	Tat/Cat	-	MODERATE	Calu	protein_coding		1	MGI	5			ENSMUSP00000134708	ENSMUST00000173216.8:c.157G>C		3/5		ENSMUSP00000134708.2:p.Tyr53His		deleterious_low_confidence(0)
chr6:29422089_C/T	6:29422089-29422089	T	ENSMUSG00000029769	ENSMUST00000145310.8	Transcript	missense_variant,stop_retained_variant	1372	1330	444	Q/*	Caa/Taa	-	MODERATE	Ccdc136	protein_coding		1	MGI	5	A2	CCDS85021.1	ENSMUSP00000145331			9/10		ENSMUSP00000145331.2:p.Gln444Ter
chr6:82914092_A/G	6:82914092-82914092	G	ENSMUSG00000000627	ENSMUST00000000641.15	Transcript	missense_variant	411	265	89	Y/H	Tac/Cac	-	MODERATE	Sema4f	protein_coding		-1	MGI	1	P1	CCDS20264.1	ENSMUSP00000000641	ENSMUST00000000641.15:c.265G>C		2/14		ENSMUSP00000000641.10:p.Tyr89His		deleterious(0)
chr6:83079277_C/G	6:83079277-83079277	G	ENSMUSG00000107499	ENSMUST00000101254.9	Transcript	missense_variant	696	613	205	P/A	Ccg/Gcg	-	MODERATE	Ccdc142	protein_coding		1	MGI	5	P1	CCDS39527.1	ENSMUSP00000098812			1/9		ENSMUSP00000098812.4:p.Pro205Ala
chr6:92051094_G/A	6:92051094-92051094	A	ENSMUSG00000034037	ENSMUST00000089334.9	Transcript	missense_variant	4521	4369	1457	E/K	Gag/Aag	-	MODERATE	Fgd5	protein_coding		1	MGI	1	A2	CCDS20371.2	ENSMUSP00000086748	ENSMUST00000089334.9:c.4369G>A		20/21		ENSMUSP00000086748.3:p.Glu1457Lys		deleterious(0)
chr6:92051094_G/A	6:92051094-92051094	A	ENSMUSG00000034037	ENSMUST00000113466.2	Transcript	missense_variant	4047	3895	1299	E/K	Gag/Aag	-	MODERATE	Fgd5	protein_coding		1	MGI	1	P2		ENSMUSP00000109093	ENSMUST00000113466.2:c.3895G>A		19/20		ENSMUSP00000109093.2:p.Glu1299Lys		deleterious(0)
chr6:124721678_A/T	6:124721678-124721678	T	ENSMUSG00000004263	ENSMUST00000088357.12	Transcript	splice_donor_5th_base_variant,intron_variant	-	-	-	-	-	-	LOW	Atn1	protein_coding	7/9	-1	MGI	1	P1	CCDS20526.1	ENSMUSP00000085695	ENSMUST00000088357.12:c.3169+5G>A
chr8:4243362_C/G	8:4243362-4243362	G	ENSMUSG00000011832	ENSMUST00000176072.9	Transcript	missense_variant	1378	1142	381	T/S	aCc/aGc	-	MODERATE	Evi5l	protein_coding		1	MGI	5			ENSMUSP00000134867	ENSMUST00000176072.9:c.1142T>G		10/18		ENSMUSP00000134867.3:p.Thr381Ser		deleterious_low_confidence(0)
chr8:4243362_C/G	8:4243362-4243362	G	ENSMUSG00000011832	ENSMUST00000176149.9	Transcript	missense_variant	1385	1142	381	T/S	aCc/aGc	-	MODERATE	Evi5l	protein_coding		1	MGI	5	A1		ENSMUSP00000135479	ENSMUST00000176149.9:c.1142T>G		10/20		ENSMUSP00000135479.3:p.Thr381Ser		deleterious_low_confidence(0)
chr8:4243362_C/G	8:4243362-4243362	G	ENSMUSG00000011832	ENSMUST00000176764.9	Transcript	missense_variant,NMD_transcript_variant	1365	1142	381	T/S	aCc/aGc	-	MODERATE	Evi5l	nonsense_mediated_decay		1	MGI	1			ENSMUSP00000134857	ENSMUST00000176764.9:c.1142T>G		10/18		ENSMUSP00000134857.3:p.Thr381Ser		deleterious_low_confidence(0)
chr8:4243362_C/G	8:4243362-4243362	G	ENSMUSG00000011832	ENSMUST00000176825.3	Transcript	missense_variant	1213	1142	381	T/S	aCc/aGc	-	MODERATE	Evi5l	protein_coding		1	MGI	5	P4		ENSMUSP00000135700	ENSMUST00000176825.3:c.1142T>G		10/19		ENSMUSP00000135700.3:p.Thr381Ser		deleterious_low_confidence(0)
chr8:4243362_C/G	8:4243362-4243362	G	ENSMUSG00000011832	ENSMUST00000177053.8	Transcript	missense_variant	1385	1157	386	T/S	aCc/aGc	-	MODERATE	Evi5l	protein_coding		1	MGI	1		CCDS40207.2	ENSMUSP00000135159	ENSMUST00000177053.8:c.1157T>G		10/11		ENSMUSP00000135159.2:p.Thr386Ser		deleterious_low_confidence(0)
chr8:4243362_C/G	8:4243362-4243362	G	ENSMUSG00000011832	ENSMUST00000239400.2	Transcript	missense_variant	1385	1142	381	T/S	aCc/aGc	-	MODERATE	Evi5l	protein_coding		1	MGI				ENSMUSP00000159328	ENSMUST00000239400.2:c.1142T>G		10/11		ENSMUSP00000159328.2:p.Thr381Ser		deleterious_low_confidence(0)
chr8:70539783_T/C	8:70539783-70539783	C	ENSMUSG00000007594	ENSMUST00000007738.11	Transcript	splice_donor_variant	-	-	-	-	-	-	HIGH	Hapln4	protein_coding	4/4	1	MGI	1	P1	CCDS40365.1	ENSMUSP00000007738	ENSMUST00000007738.11:c.811+2T>C
chr9:3418714_T/G	9:3418714-3418714	G	ENSMUSG00000025898	ENSMUST00000027027.7	Transcript	missense_variant	1006	500	167	L/R	cTc/cGc	-	MODERATE	Cwf19l2	protein_coding		1	MGI	1	P1	CCDS22793.1	ENSMUSP00000027027	ENSMUST00000027027.7:c.500T>G		5/18		ENSMUSP00000027027.6:p.Leu167Arg		tolerated(0.35)
chr9:4472110_T/G	9:4472110-4472110	G	ENSMUSG00000025892	ENSMUST00000027020.13	Transcript	missense_variant	1857	1378	460	I/L	Atc/Ctc	-	MODERATE	Gria4	protein_coding		-1	MGI	5	A1	CCDS52715.1	ENSMUSP00000027020	ENSMUST00000027020.13:c.1378A>C		11/17		ENSMUSP00000027020.7:p.Ile460Leu		deleterious_low_confidence(0)
chr9:4472110_T/G	9:4472110-4472110	G	ENSMUSG00000025892	ENSMUST00000063508.15	Transcript	missense_variant	1765	1378	460	I/L	Atc/Ctc	-	MODERATE	Gria4	protein_coding		-1	MGI	1	P4	CCDS22797.1	ENSMUSP00000066980	ENSMUST00000063508.15:c.1378A>C		11/17		ENSMUSP00000066980.8:p.Ile460Leu		deleterious_low_confidence(0)
chr9:4472110_T/G	9:4472110-4472110	G	ENSMUSG00000025892	ENSMUST00000212533.2	Transcript	missense_variant	1623	1378	460	I/L	Atc/Ctc	-	MODERATE	Gria4	protein_coding		-1	MGI	1	A1	CCDS52715.1	ENSMUSP00000148533	ENSMUST00000212533.2:c.1378A>C		10/16		ENSMUSP00000148533.2:p.Ile460Leu		deleterious_low_confidence(0)
chr9:6955970_C/T	9:6955970-6955970	T	ENSMUSG00000047193	ENSMUST00000048417.13	Transcript	stop_gained	12479	12390	4130	W/*	tgG/tgA	-	HIGH	Dync2h1	protein_coding		-1	MGI	1	P2	CCDS40528.1	ENSMUSP00000046733	ENSMUST00000048417.13:c.12390G>A		85/89		ENSMUSP00000046733.7:p.Trp4130Ter
chr9:6955970_C/T	9:6955970-6955970	T	ENSMUSG00000047193	ENSMUST00000140466.8	Transcript	stop_gained	12771	12390	4130	W/*	tgG/tgA	-	HIGH	Dync2h1	protein_coding		-1	MGI	5	P2	CCDS40528.1	ENSMUSP00000120007	ENSMUST00000140466.8:c.12390G>A		86/90		ENSMUSP00000120007.2:p.Trp4130Ter
chr9:6955970_C/T	9:6955970-6955970	T	ENSMUSG00000047193	ENSMUST00000147193.8	Transcript	stop_gained	12411	12411	4137	W/*	tgG/tgA	-	HIGH	Dync2h1	protein_coding		-1	MGI	5	A1		ENSMUSP00000116679	ENSMUST00000147193.8:c.12411G>A		86/90		ENSMUSP00000116679.2:p.Trp4137Ter
chr9:39751203_A/C	9:39751203-39751203	C	ENSMUSG00000093934	ENSMUST00000075467.2	Transcript	missense_variant	472	472	158	I/L	Att/Ctt	-	MODERATE	Or8g2b	protein_coding		1	MGI		P1	CCDS23063.1	ENSMUSP00000074913	ENSMUST00000075467.2:c.472G>C		1/1		ENSMUSP00000074913.2:p.Ile158Leu		tolerated_low_confidence(0.13)
chr9:39751203_A/C	9:39751203-39751203	C	ENSMUSG00000093934	ENSMUST00000214242.2	Transcript	missense_variant	653	472	158	I/L	Att/Ctt	-	MODERATE	Or8g2b	protein_coding		1	MGI	5	P1	CCDS23063.1	ENSMUSP00000148850	ENSMUST00000214242.2:c.472G>C		2/2		ENSMUSP00000148850.2:p.Ile158Leu		tolerated_low_confidence(0.13)
chr9:65279270_G/C	9:65279270-65279270	C	ENSMUSG00000086228	ENSMUST00000147185.3	Transcript	missense_variant	710	568	190	D/H	Gat/Cat	-	MODERATE	Ubap1l	protein_coding		1	MGI	5	P1	CCDS52836.1	ENSMUSP00000128815			3/7		ENSMUSP00000128815.2:p.Asp190His
chr9:65279270_G/C	9:65279270-65279270	C	ENSMUSG00000086228	ENSMUST00000239433.2	Transcript	missense_variant	143	145	49	D/H	Gat/Cat	-	MODERATE	Ubap1l	protein_coding		1	MGI				ENSMUSP00000159297			1/4	cds_start_NF	ENSMUSP00000159297.2:p.Asp49His
chrY:841954_CCA/C	Y:841954-841956	-	ENSMUSG00000069053	ENSMUST00000115894.3	Transcript	splice_polypyrimidine_tract_variant,intron_variant	-	-	-	-	-	-	LOW	Uba1y	protein_coding	21/25	1	MGI	5	P1	CCDS30540.1	ENSMUSP00000111560	ENSMUST00000115894.3:c.2554-13_2554-12del
chrY:841954_CCA/C	Y:841954-841956	-	ENSMUSG00000069053	ENSMUST00000190013.7	Transcript	splice_polypyrimidine_tract_variant,intron_variant	-	-	-	-	-	-	LOW	Uba1y	protein_coding	21/25	1	MGI	1	P1	CCDS30540.1	ENSMUSP00000140543	ENSMUST00000190013.7:c.2554-13_2554-12del
SCC 35
ID	Location	Allele	Gene	Feature	Feature_type	Consequence	cDNA_position	CDS_position	Protein_position	Amino_acids	Codons	Existing_variation	IMPACT	SYMBOL	BIOTYPE	INTRON	STRAND	SYMBOL_SOURCE	TSL	APPRIS	CCDS	ENSP	HGVSc	DISTANCE	EXON	FLAGS	HGVS_OFFSET	HGVSp	SIFT
chr10:70004954_T/G	10:70004954-70004954	G	ENSMUSG00000048701	ENSMUST00000147545.8	Transcript	missense_variant	877	698	233	F/C	tTt/tGt	-	MODERATE	Ccdc6	protein_coding		1	MGI	5	P1	CCDS48591.1	ENSMUSP00000123374	ENSMUST00000147545.8:c.698C>G		5/9			ENSMUSP00000123374.2:p.Phe233Cys	deleterious(0.01)
chr10:120926022_C/G	10:120926022-120926022	G	ENSMUSG00000020218	ENSMUST00000020439.11	Transcript	missense_variant	1120	737	246	S/C	tCc/tGc	-	MODERATE	Wif1	protein_coding		1	MGI	1	P1	CCDS24209.1	ENSMUSP00000020439			7/10			ENSMUSP00000020439.5:p.Ser246Cys
chr10:120926022_C/G	10:120926022-120926022	G	ENSMUSG00000020218	ENSMUST00000175867.2	Transcript	missense_variant	1056	737	246	S/C	tCc/tGc	-	MODERATE	Wif1	protein_coding		1	MGI	5			ENSMUSP00000135486			7/10			ENSMUSP00000135486.2:p.Ser246Cys
chr11:80025197_G/T	11:80025197-80025197	T	ENSMUSG00000017550	ENSMUST00000017694.7	Transcript	missense_variant	5852	5481	1827	W/C	tgG/tgT	-	MODERATE	Atad5	protein_coding		1	MGI	1	P2	CCDS25127.1	ENSMUSP00000017694	ENSMUST00000017694.7:c.5481A>T		23/23			ENSMUSP00000017694.6:p.Trp1827Cys
chr11:80025197_G/T	11:80025197-80025197	T	ENSMUSG00000017550	ENSMUST00000108239.7	Transcript	missense_variant	5843	5472	1824	W/C	tgG/tgT	-	MODERATE	Atad5	protein_coding		1	MGI	5	A2		ENSMUSP00000103874	ENSMUST00000108239.7:c.5472A>T		23/23			ENSMUSP00000103874.2:p.Trp1824Cys
chr11:116000423_A/C	11:116000423-116000423	C	ENSMUSG00000020773	ENSMUST00000021120.6	Transcript	missense_variant	650	624	208	C/W	tgT/tgG	-	MODERATE	Trim47	protein_coding		-1	MGI	1	P4	CCDS56823.1	ENSMUSP00000021120	ENSMUST00000021120.6:c.624T>G		1/6			ENSMUSP00000021120.6:p.Cys208Trp	deleterious(0)
chr11:116000423_A/C	11:116000423-116000423	C	ENSMUSG00000020773	ENSMUST00000106441.8	Transcript	missense_variant	641	624	208	C/W	tgT/tgG	-	MODERATE	Trim47	protein_coding		-1	MGI	1	A2	CCDS56822.1	ENSMUSP00000102049	ENSMUST00000106441.8:c.624T>G		1/6			ENSMUSP00000102049.2:p.Cys208Trp	deleterious(0)
chr11:119374467_T/C	11:119374467-119374467	C	ENSMUSG00000070327	ENSMUST00000093902.12	Transcript	splice_polypyrimidine_tract_variant,intron_variant	-	-	-	-	-	-	LOW	Rnf213	protein_coding	64/66	1	MGI	5	P5		ENSMUSP00000091429	ENSMUST00000093902.12:c.15037-14G>C
chr11:119374467_T/C	11:119374467-119374467	C	ENSMUSG00000070327	ENSMUST00000131035.10	Transcript	splice_polypyrimidine_tract_variant,intron_variant	-	-	-	-	-	-	LOW	Rnf213	protein_coding	64/66	1	MGI	5	A2		ENSMUSP00000115063	ENSMUST00000131035.10:c.15034-14G>C
chr11:119374467_T/C	11:119374467-119374467	C	ENSMUSG00000070327	ENSMUST00000172235.2	Transcript	splice_polypyrimidine_tract_variant,intron_variant	-	-	-	-	-	-	LOW	Rnf213	protein_coding	6/8	1	MGI	5			ENSMUSP00000130027	ENSMUST00000172235.2:c.517-14G>C
chr12:55298909_G/A	12:55298909-55298909	A	ENSMUSG00000079108	ENSMUST00000164243.2	Transcript	splice_region_variant,splice_polypyrimidine_tract_variant,intron_variant	-	-	-	-	-	-	LOW	Srp54c	protein_coding	8/14	1	MGI	5	P1	CCDS49067.1	ENSMUSP00000132835	ENSMUST00000164243.2:c.786-3T>A
chr12:55298909_G/A	12:55298909-55298909	A	ENSMUSG00000079108	ENSMUST00000218879.2	Transcript	splice_region_variant,splice_polypyrimidine_tract_variant,intron_variant	-	-	-	-	-	-	LOW	Srp54c	protein_coding	9/15	1	MGI	1	P1	CCDS49067.1	ENSMUSP00000151681	ENSMUST00000218879.2:c.786-3T>A
chr12:112773036_T/A	12:112773036-112773036	A	ENSMUSG00000037594	ENSMUST00000037014.11	Transcript	stop_lost	480	28	10	*/K	Tag/Aag	-	HIGH	Clba1	protein_coding		1	MGI	1	P1	CCDS49192.1	ENSMUSP00000038002	ENSMUST00000037014.11:c.28G>A		1/5			ENSMUSP00000038002.4:p.Ter10LysextTer?
chr12:112773036_T/A	12:112773036-112773036	A	ENSMUSG00000037594	ENSMUST00000177808.3	Transcript	stop_lost	261	28	10	*/K	Tag/Aag	-	HIGH	Clba1	protein_coding		1	MGI	1	P1	CCDS49192.1	ENSMUSP00000137263	ENSMUST00000177808.3:c.28G>A		2/6			ENSMUSP00000137263.2:p.Ter10LysextTer?
chr13:23739657_G/T	13:23739657-23739657	T	ENSMUSG00000052565	ENSMUST00000045301.9	Transcript	missense_variant	2222	394	132	A/S	Gct/Tct	-	MODERATE	H1f3	protein_coding		1	MGI		P1	CCDS26346.1	ENSMUSP00000044395	ENSMUST00000045301.9:c.394C>T		1/1			ENSMUSP00000044395.7:p.Ala132Ser	tolerated(0.08)
chr13:100297060_A/G	13:100297060-100297060	G	ENSMUSG00000078945	ENSMUST00000067975.12	Transcript	missense_variant	3044	2975	992	L/P	cTg/cCg	-	MODERATE	Naip2	protein_coding		-1	MGI	1	P1	CCDS26726.1	ENSMUSP00000070827	ENSMUST00000067975.12:c.2975A>C		10/15			ENSMUSP00000070827.6:p.Leu992Pro	tolerated(0.13)
chr13:100297060_A/G	13:100297060-100297060	G	ENSMUSG00000078945	ENSMUST00000117913.8	Transcript	missense_variant	3158	2975	992	L/P	cTg/cCg	-	MODERATE	Naip2	protein_coding		-1	MGI	1	P1	CCDS26726.1	ENSMUSP00000113890	ENSMUST00000117913.8:c.2975A>C		11/16			ENSMUSP00000113890.2:p.Leu992Pro	tolerated(0.13)
chr13:100297060_A/G	13:100297060-100297060	G	ENSMUSG00000078945	ENSMUST00000167986.3	Transcript	missense_variant	3027	2975	992	L/P	cTg/cCg	-	MODERATE	Naip2	protein_coding		-1	MGI	5			ENSMUSP00000125852	ENSMUST00000167986.3:c.2975A>C		11/15			ENSMUSP00000125852.3:p.Leu992Pro	tolerated(0.15)
chr14:8644365_T/G	14:8644365-8644365	G	ENSMUSG00000084902	ENSMUST00000144914.3	Transcript	missense_variant	2401	2363	788	I/S	aTc/aGc	-	MODERATE	Cdhr18	protein_coding		1	MGI	5	P1		ENSMUSP00000121887	ENSMUST00000144914.3:c.2363A>G		17/19			ENSMUSP00000121887.3:p.Ile788Ser	deleterious(0.02)
chr14:59596928_A/T	14:59596928-59596928	T	ENSMUSG00000068245	ENSMUST00000095157.11	Transcript	missense_variant	331	270	90	S/R	agT/agA	-	MODERATE	Phf11d	protein_coding		-1	MGI	1	P2	CCDS27170.3	ENSMUSP00000092779			3/11			ENSMUSP00000092779.5:p.Ser90Arg
chr14:59596928_A/T	14:59596928-59596928	T	ENSMUSG00000068245	ENSMUST00000160425.8	Transcript	missense_variant	305	270	90	S/R	agT/agA	-	MODERATE	Phf11d	protein_coding		-1	MGI	5	A2		ENSMUSP00000124578			3/8			ENSMUSP00000124578.2:p.Ser90Arg
chr14:59596928_A/T	14:59596928-59596928	T	ENSMUSG00000068245	ENSMUST00000161031.2	Transcript	missense_variant	271	270	90	S/R	agT/agA	-	MODERATE	Phf11d	protein_coding		-1	MGI	2	A2		ENSMUSP00000125181			3/10			ENSMUSP00000125181.2:p.Ser90Arg
chr15:9713268_C/T	15:9713268-9713268	T	ENSMUSG00000072663	ENSMUST00000041840.14	Transcript	missense_variant	1202	1103	368	R/H	cGt/cAt	-	MODERATE	Spef2	protein_coding		-1	MGI	1	P2	CCDS37041.1	ENSMUSP00000035762			8/18			ENSMUSP00000035762.8:p.Arg368His
chr15:9713268_C/T	15:9713268-9713268	T	ENSMUSG00000072663	ENSMUST00000159093.8	Transcript	missense_variant	1325	1274	425	R/H	cGt/cAt	-	MODERATE	Spef2	protein_coding		-1	MGI	5			ENSMUSP00000124891			9/12	cds_end_NF		ENSMUSP00000124891.2:p.Arg425His
chr15:9713268_C/T	15:9713268-9713268	T	ENSMUSG00000072663	ENSMUST00000159368.2	Transcript	missense_variant	1111	1103	368	R/H	cGt/cAt	-	MODERATE	Spef2	protein_coding		-1	MGI	1		CCDS84163.1	ENSMUSP00000124723			8/9			ENSMUSP00000124723.2:p.Arg368His
chr15:9713268_C/T	15:9713268-9713268	T	ENSMUSG00000072663	ENSMUST00000160236.8	Transcript	missense_variant	1172	1103	368	R/H	cGt/cAt	-	MODERATE	Spef2	protein_coding		-1	MGI	5	A2		ENSMUSP00000124222			8/35			ENSMUSP00000124222.2:p.Arg368His
chr15:9713268_C/T	15:9713268-9713268	T	ENSMUSG00000072663	ENSMUST00000162780.8	Transcript	missense_variant	1325	1274	425	R/H	cGt/cAt	-	MODERATE	Spef2	protein_coding		-1	MGI	5			ENSMUSP00000124393			9/10			ENSMUSP00000124393.2:p.Arg425His
chr15:9713268_C/T	15:9713268-9713268	T	ENSMUSG00000072663	ENSMUST00000208854.2	Transcript	missense_variant	1172	1103	368	R/H	cGt/cAt	-	MODERATE	Spef2	protein_coding		-1	MGI	5	A2		ENSMUSP00000146967			8/33			ENSMUSP00000146967.2:p.Arg368His
chr15:25714134_C/A	15:25714134-25714134	A	ENSMUSG00000022272	ENSMUST00000110457.8	Transcript	missense_variant	784	299	100	T/N	aCc/aAc	-	MODERATE	Myo10	protein_coding		1	MGI	1	P1	CCDS37049.1	ENSMUSP00000106087	ENSMUST00000110457.8:c.299T>A		4/41			ENSMUSP00000106087.2:p.Thr100Asn	deleterious_low_confidence(0)
chr15:25714134_C/A	15:25714134-25714134	A	ENSMUSG00000022272	ENSMUST00000137601.8	Transcript	missense_variant	667	200	67	T/N	aCc/aAc	-	MODERATE	Myo10	protein_coding		1	MGI	1			ENSMUSP00000118280	ENSMUST00000137601.8:c.200T>A		3/22	cds_end_NF		ENSMUSP00000118280.2:p.Thr67Asn	deleterious_low_confidence(0)
chr15:27849077_C/T	15:27849077-27849077	T	ENSMUSG00000022263	ENSMUST00000090247.7	Transcript	stop_gained	3168	2816	939	W/*	tGg/tAg	-	HIGH	Trio	protein_coding		-1	MGI	5	P1	CCDS49587.1	ENSMUSP00000087714	ENSMUST00000090247.7:c.2816C>A		16/57			ENSMUSP00000087714.6:p.Trp939Ter
chr15:27849077_C/T	15:27849077-27849077	T	ENSMUSG00000022263	ENSMUST00000227337.2	Transcript	stop_gained	2639	2639	880	W/*	tGg/tAg	-	HIGH	Trio	protein_coding		-1	MGI				ENSMUSP00000154653	ENSMUST00000227337.2:c.2639C>A		15/36			ENSMUSP00000154653.2:p.Trp880Ter
chr15:34838679_G/A	15:34838679-34838679	A	ENSMUSG00000050963	ENSMUST00000072868.5	Transcript	missense_variant	582	41	14	G/D	gGc/gAc	-	MODERATE	Kcns2	protein_coding		1	MGI	1	P1	CCDS27421.1	ENSMUSP00000072645	ENSMUST00000072868.5:c.41T>A		2/2			ENSMUSP00000072645.4:p.Gly14Asp	tolerated(0.2)
chr15:34838679_G/A	15:34838679-34838679	A	ENSMUSG00000050963	ENSMUST00000228725.2	Transcript	missense_variant	214	41	14	G/D	gGc/gAc	-	MODERATE	Kcns2	protein_coding		1	MGI		P1	CCDS27421.1	ENSMUSP00000153984	ENSMUST00000228725.2:c.41T>A		2/2			ENSMUSP00000153984.2:p.Gly14Asp	tolerated(0.2)
chr15:36227283_C/T	15:36227283-36227283	T	ENSMUSG00000037617	ENSMUST00000047348.11	Transcript	missense_variant,splice_region_variant	2156	1939	647	P/S	Cct/Tct	-	MODERATE	Spag1	protein_coding		1	MGI	1	P1	CCDS37061.1	ENSMUSP00000047335	ENSMUST00000047348.11:c.1939G>T		16/19			ENSMUSP00000047335.4:p.Pro647Ser	deleterious(0.02)
chr15:36227283_C/T	15:36227283-36227283	T	ENSMUSG00000037617	ENSMUST00000171205.3	Transcript	missense_variant,splice_region_variant	2173	1939	647	P/S	Cct/Tct	-	MODERATE	Spag1	protein_coding		1	MGI	1	P1	CCDS37061.1	ENSMUSP00000132233	ENSMUST00000171205.3:c.1939G>T		16/19			ENSMUSP00000132233.2:p.Pro647Ser	deleterious(0.02)
chr15:36227283_C/T	15:36227283-36227283	T	ENSMUSG00000037617	ENSMUST00000227524.2	Transcript	splice_region_variant,non_coding_transcript_exon_variant	1967	-	-	-	-	-	LOW	Spag1	protein_coding_CDS_not_defined		1	MGI					ENSMUST00000227524.2:n.1967G>T		13/16
chr15:36227283_C/T	15:36227283-36227283	T	ENSMUSG00000037617	ENSMUST00000227582.2	Transcript	splice_region_variant,non_coding_transcript_exon_variant	909	-	-	-	-	-	LOW	Spag1	retained_intron		1	MGI					ENSMUST00000227582.2:n.909G>T		6/9
chr15:89306599_A/T	15:89306599-89306599	T	ENSMUSG00000078937	ENSMUST00000109313.9	Transcript	missense_variant,splice_region_variant	863	778	260	Y/N	Tat/Aat	-	MODERATE	Cpt1b	protein_coding		-1	MGI	1	P1	CCDS27749.1	ENSMUSP00000104936	ENSMUST00000109313.9:c.778G>A		8/19			ENSMUSP00000104936.3:p.Tyr260Asn	deleterious_low_confidence(0)
chr15:99323468_G/A	15:99323468-99323468	A	ENSMUSG00000023009	ENSMUST00000023747.14	Transcript	missense_variant	3251	3034	1012	R/C	Cgt/Tgt	-	MODERATE	Nckap5l	protein_coding		-1	MGI	1	P1	CCDS27820.1	ENSMUSP00000023747	ENSMUST00000023747.14:c.3034G>T		8/13			ENSMUSP00000023747.8:p.Arg1012Cys	deleterious(0.01)
chr15:101795784_C/T	15:101795784-101795784	T	ENSMUSG00000075402	ENSMUST00000100179.2	Transcript	missense_variant	1446	1385	462	R/Q	cGg/cAg	-	MODERATE	Krt76	protein_coding		-1	MGI	1	P1	CCDS27866.1	ENSMUSP00000097754	ENSMUST00000100179.2:c.1385T>A		7/9			ENSMUSP00000097754.2:p.Arg462Gln	deleterious(0)
chr17:25962086_G/A	17:25962086-25962086	A	ENSMUSG00000041062	ENSMUST00000047098.7	Transcript	splice_polypyrimidine_tract_variant,intron_variant	-	-	-	-	-	-	LOW	Mslnl	protein_coding	6/15	1	MGI	1	P1	CCDS28525.1	ENSMUSP00000049020	ENSMUST00000047098.7:c.499-16C>A
chr17:34194053_C/A	17:34194053-34194053	A	ENSMUSG00000121503	ENSMUST00000235582.3	Transcript	splice_region_variant,non_coding_transcript_exon_variant	1157	-	-	-	-	-	LOW	H2-K2	lncRNA		-1	EntrezGene					ENSMUST00000235582.3:n.1157C>T		5/5
chr17:34194053_C/A	17:34194053-34194053	A	ENSMUSG00000121503	ENSMUST00000241278.1	Transcript	splice_region_variant,non_coding_transcript_exon_variant	1255	-	-	-	-	-	LOW	H2-K2	lncRNA		-1	EntrezGene					ENSMUST00000241278.1:n.1255C>T		4/4
chr17:34194053_C/A	17:34194053-34194053	A	ENSMUSG00000121503	ENSMUST00000241639.1	Transcript	splice_region_variant,non_coding_transcript_exon_variant	931	-	-	-	-	-	LOW	H2-K2	lncRNA		-1	EntrezGene					ENSMUST00000241639.1:n.931C>T		6/6
chr17:34194053_C/A	17:34194053-34194053	A	ENSMUSG00000121503	ENSMUST00000245105.1	Transcript	splice_region_variant,non_coding_transcript_exon_variant	1007	-	-	-	-	-	LOW	H2-K2	lncRNA		-1	EntrezGene					ENSMUST00000245105.1:n.1007C>T		6/6
chr17:34194053_C/A	17:34194053-34194053	A	ENSMUSG00000121503	ENSMUST00000246682.1	Transcript	splice_region_variant,non_coding_transcript_exon_variant	1247	-	-	-	-	-	LOW	H2-K2	lncRNA		-1	EntrezGene					ENSMUST00000246682.1:n.1247C>T		5/5
chr17:34194053_C/A	17:34194053-34194053	A	ENSMUSG00000121503	ENSMUST00000246714.1	Transcript	splice_region_variant,non_coding_transcript_exon_variant	847	-	-	-	-	-	LOW	H2-K2	lncRNA		-1	EntrezGene					ENSMUST00000246714.1:n.847C>T		6/6
chr17:34194054_T/A	17:34194054-34194054	A	ENSMUSG00000121503	ENSMUST00000235582.3	Transcript	splice_acceptor_variant,non_coding_transcript_variant	-	-	-	-	-	-	HIGH	H2-K2	lncRNA	4/4	-1	EntrezGene					ENSMUST00000235582.3:n.1157-1G>T
chr17:34194054_T/A	17:34194054-34194054	A	ENSMUSG00000121503	ENSMUST00000241278.1	Transcript	splice_acceptor_variant,non_coding_transcript_variant	-	-	-	-	-	-	HIGH	H2-K2	lncRNA	3/3	-1	EntrezGene					ENSMUST00000241278.1:n.1255-1G>T
chr17:34194054_T/A	17:34194054-34194054	A	ENSMUSG00000121503	ENSMUST00000241639.1	Transcript	splice_acceptor_variant,non_coding_transcript_variant	-	-	-	-	-	-	HIGH	H2-K2	lncRNA	5/5	-1	EntrezGene					ENSMUST00000241639.1:n.931-1G>T
chr17:34194054_T/A	17:34194054-34194054	A	ENSMUSG00000121503	ENSMUST00000245105.1	Transcript	splice_acceptor_variant,non_coding_transcript_variant	-	-	-	-	-	-	HIGH	H2-K2	lncRNA	5/5	-1	EntrezGene					ENSMUST00000245105.1:n.1007-1G>T
chr17:34194054_T/A	17:34194054-34194054	A	ENSMUSG00000121503	ENSMUST00000246682.1	Transcript	splice_acceptor_variant,non_coding_transcript_variant	-	-	-	-	-	-	HIGH	H2-K2	lncRNA	4/4	-1	EntrezGene					ENSMUST00000246682.1:n.1247-1G>T
chr17:34194054_T/A	17:34194054-34194054	A	ENSMUSG00000121503	ENSMUST00000246714.1	Transcript	splice_acceptor_variant,non_coding_transcript_variant	-	-	-	-	-	-	HIGH	H2-K2	lncRNA	5/5	-1	EntrezGene					ENSMUST00000246714.1:n.847-1G>T
chr17:34333359_C/T	17:34333359-34333359	T	ENSMUSG00000024335	ENSMUST00000025193.14	Transcript	missense_variant	2999	1291	431	D/N	Gac/Aac	-	MODERATE	Brd2	protein_coding		-1	MGI	1	P2	CCDS28641.1	ENSMUSP00000025193	ENSMUST00000025193.14:c.1291G>A		8/13			ENSMUSP00000025193.7:p.Asp431Asn	deleterious(0)
chr17:34333359_C/T	17:34333359-34333359	T	ENSMUSG00000024335	ENSMUST00000095347.13	Transcript	missense_variant	1299	1153	385	D/N	Gac/Aac	-	MODERATE	Brd2	protein_coding		-1	MGI	5	A2		ENSMUSP00000092990	ENSMUST00000095347.13:c.1153G>A		7/12			ENSMUSP00000092990.8:p.Asp385Asn	deleterious(0)
chr17:34333359_C/T	17:34333359-34333359	T	ENSMUSG00000024335	ENSMUST00000114242.9	Transcript	missense_variant	2825	1291	431	D/N	Gac/Aac	-	MODERATE	Brd2	protein_coding		-1	MGI	1	P2	CCDS28641.1	ENSMUSP00000109880	ENSMUST00000114242.9:c.1291G>A		8/13			ENSMUSP00000109880.3:p.Asp431Asn	deleterious(0)
chr17:34333359_C/T	17:34333359-34333359	T	ENSMUSG00000024335	ENSMUST00000151986.2	Transcript	missense_variant	4354	1291	431	D/N	Gac/Aac	-	MODERATE	Brd2	protein_coding		-1	MGI	1			ENSMUSP00000117359	ENSMUST00000151986.2:c.1291G>A		8/9	cds_end_NF		ENSMUSP00000117359.2:p.Asp431Asn	deleterious_low_confidence(0)
chr17:37610392_G/A	17:37610392-37610392	A	ENSMUSG00000092077	ENSMUST00000058046.6	Transcript	missense_variant	984	920	307	S/L	tCg/tTg	-	MODERATE	Or12d12	protein_coding		-1	MGI		P1	CCDS28744.1	ENSMUSP00000061042	ENSMUST00000058046.6:c.920G>T		1/1			ENSMUSP00000061042.6:p.Ser307Leu	tolerated(0.15)
chr17:37610392_G/A	17:37610392-37610392	A	ENSMUSG00000092077	ENSMUST00000214376.2	Transcript	missense_variant	1044	920	307	S/L	tCg/tTg	-	MODERATE	Or12d12	protein_coding		-1	MGI	5	P1	CCDS28744.1	ENSMUSP00000149603	ENSMUST00000214376.2:c.920G>T		2/2			ENSMUSP00000149603.2:p.Ser307Leu	tolerated(0.15)
chr17:37610392_G/A	17:37610392-37610392	A	ENSMUSG00000092077	ENSMUST00000215392.2	Transcript	missense_variant	954	920	307	S/L	tCg/tTg	-	MODERATE	Or12d12	protein_coding		-1	MGI	5	P1	CCDS28744.1	ENSMUSP00000149851	ENSMUST00000215392.2:c.920G>T		2/2			ENSMUSP00000149851.2:p.Ser307Leu	tolerated(0.15)
chr17:37610650_G/A	17:37610650-37610650	A	ENSMUSG00000092077	ENSMUST00000058046.6	Transcript	missense_variant	726	662	221	T/I	aCc/aTc	-	MODERATE	Or12d12	protein_coding		-1	MGI		P1	CCDS28744.1	ENSMUSP00000061042	ENSMUST00000058046.6:c.662C>T		1/1			ENSMUSP00000061042.6:p.Thr221Ile	tolerated(0.46)
chr17:37610650_G/A	17:37610650-37610650	A	ENSMUSG00000092077	ENSMUST00000214376.2	Transcript	missense_variant	786	662	221	T/I	aCc/aTc	-	MODERATE	Or12d12	protein_coding		-1	MGI	5	P1	CCDS28744.1	ENSMUSP00000149603	ENSMUST00000214376.2:c.662C>T		2/2			ENSMUSP00000149603.2:p.Thr221Ile	tolerated(0.46)
chr17:37610650_G/A	17:37610650-37610650	A	ENSMUSG00000092077	ENSMUST00000215392.2	Transcript	missense_variant	696	662	221	T/I	aCc/aTc	-	MODERATE	Or12d12	protein_coding		-1	MGI	5	P1	CCDS28744.1	ENSMUSP00000149851	ENSMUST00000215392.2:c.662C>T		2/2			ENSMUSP00000149851.2:p.Thr221Ile	tolerated(0.46)
chr17:56002074_G/A	17:56002074-56002074	A	ENSMUSG00000024174	ENSMUST00000086876.7	Transcript	stop_gained	644	499	167	Q/*	Cag/Tag	-	HIGH	Pot1b	protein_coding		-1	MGI	5	P1	CCDS50147.1	ENSMUSP00000084089	ENSMUST00000086876.7:c.499C>T		6/17			ENSMUSP00000084089.6:p.Gln167Ter
chr17:56002074_G/A	17:56002074-56002074	A	ENSMUSG00000024174	ENSMUST00000233802.2	Transcript	stop_gained,NMD_transcript_variant	644	499	167	Q/*	Cag/Tag	-	HIGH	Pot1b	nonsense_mediated_decay		-1	MGI				ENSMUSP00000156762	ENSMUST00000233802.2:c.499C>T		6/17			ENSMUSP00000156762.2:p.Gln167Ter
chr17:56002074_G/A	17:56002074-56002074	A	ENSMUSG00000024174	ENSMUST00000233972.2	Transcript	stop_gained	690	499	167	Q/*	Cag/Tag	-	HIGH	Pot1b	protein_coding		-1	MGI				ENSMUSP00000156746	ENSMUST00000233972.2:c.499C>T		6/16			ENSMUSP00000156746.2:p.Gln167Ter
chr18:4348994_A/C	18:4348994-4348994	C	ENSMUSG00000024235	ENSMUST00000025078.10	Transcript	missense_variant	509	323	108	I/S	aTt/aGt	-	MODERATE	Map3k8	protein_coding		-1	MGI	1	P1	CCDS29036.1	ENSMUSP00000025078	ENSMUST00000025078.10:c.323T>G		2/8			ENSMUSP00000025078.3:p.Ile108Ser	deleterious(0)
chr18:4348994_A/C	18:4348994-4348994	C	ENSMUSG00000024235	ENSMUST00000173930.8	Transcript	missense_variant,NMD_transcript_variant	451	323	108	I/S	aTt/aGt	-	MODERATE	Map3k8	nonsense_mediated_decay		-1	MGI	1			ENSMUSP00000133469	ENSMUST00000173930.8:c.323T>G		2/7			ENSMUSP00000133469.2:p.Ile108Ser	deleterious(0)
chr18:5058778_A/C	18:5058778-5058778	C	ENSMUSG00000024236	ENSMUST00000025079.16	Transcript	splice_donor_region_variant,intron_variant	-	-	-	-	-	-	LOW	Svil	protein_coding	8/34	1	MGI	1	P2	CCDS37720.1	ENSMUSP00000025079	ENSMUST00000025079.16:c.1983+4A>C
chr18:5058778_A/C	18:5058778-5058778	C	ENSMUSG00000024236	ENSMUST00000126977.8	Transcript	splice_donor_region_variant,intron_variant	-	-	-	-	-	-	LOW	Svil	protein_coding	11/37	1	MGI	5	P2	CCDS37720.1	ENSMUSP00000115078	ENSMUST00000126977.8:c.1983+4A>C
chr18:5058778_A/C	18:5058778-5058778	C	ENSMUSG00000024236	ENSMUST00000127297.8	Transcript	splice_donor_region_variant,intron_variant	-	-	-	-	-	-	LOW	Svil	protein_coding	7/32	1	MGI	5	A2		ENSMUSP00000115223	ENSMUST00000127297.8:c.1737+4A>C
chr18:5058778_A/C	18:5058778-5058778	C	ENSMUSG00000024236	ENSMUST00000131609.8	Transcript	splice_donor_region_variant,intron_variant,NMD_transcript_variant	-	-	-	-	-	-	LOW	Svil	nonsense_mediated_decay	9/34	1	MGI	5			ENSMUSP00000122242	ENSMUST00000131609.8:c.1983+4A>C
chr18:5058778_A/C	18:5058778-5058778	C	ENSMUSG00000024236	ENSMUST00000140448.8	Transcript	splice_donor_region_variant,intron_variant	-	-	-	-	-	-	LOW	Svil	protein_coding	11/37	1	MGI	5	P2	CCDS37720.1	ENSMUSP00000119803	ENSMUST00000140448.8:c.1983+4A>C
chr18:5058778_A/C	18:5058778-5058778	C	ENSMUSG00000024236	ENSMUST00000143254.8	Transcript	splice_donor_region_variant,intron_variant	-	-	-	-	-	-	LOW	Svil	protein_coding	10/35	1	MGI	5	A2	CCDS84352.1	ENSMUSP00000119287	ENSMUST00000143254.8:c.867+4A>C
chr18:5058778_A/C	18:5058778-5058778	C	ENSMUSG00000024236	ENSMUST00000210707.2	Transcript	splice_donor_region_variant,intron_variant	-	-	-	-	-	-	LOW	Svil	protein_coding	11/37	1	MGI	5	A2		ENSMUSP00000147843	ENSMUST00000210707.2:c.2244+4A>C
chr2:69501571_G/A	2:69501571-69501571	A	ENSMUSG00000075307	ENSMUST00000100050.4	Transcript	missense_variant	1108	1031	344	R/Q	cGg/cAg	-	MODERATE	Klhl41	protein_coding		1	MGI	1	P1	CCDS38136.1	ENSMUSP00000097627			1/6			ENSMUSP00000097627.4:p.Arg344Gln
chr2:76776298_T/C	2:76776298-76776298	C	ENSMUSG00000051747	ENSMUST00000011934.13	Transcript	missense_variant	4874	4743	1581	I/M	atA/atG	-	MODERATE	Ttn	protein_coding		-1	MGI	5			ENSMUSP00000011934	ENSMUST00000011934.13:c.4743C>G		27/191			ENSMUSP00000011934.7:p.Ile1581Met
chr2:76776298_T/C	2:76776298-76776298	C	ENSMUSG00000051747	ENSMUST00000099980.10	Transcript	missense_variant	4874	4743	1581	I/M	atA/atG	-	MODERATE	Ttn	protein_coding		-1	MGI	5			ENSMUSP00000097560	ENSMUST00000099980.10:c.4743C>G		27/45			ENSMUSP00000097560.4:p.Ile1581Met
chr2:76776298_T/C	2:76776298-76776298	C	ENSMUSG00000051747	ENSMUST00000099981.10	Transcript	missense_variant	5012	4881	1627	I/M	atA/atG	-	MODERATE	Ttn	protein_coding		-1	MGI	5	P1		ENSMUSP00000097561	ENSMUST00000099981.10:c.4881C>G		28/347			ENSMUSP00000097561.4:p.Ile1627Met
chr2:76776298_T/C	2:76776298-76776298	C	ENSMUSG00000051747	ENSMUST00000111846.9	Transcript	missense_variant	4881	4881	1627	I/M	atA/atG	-	MODERATE	Ttn	protein_coding		-1	MGI	5		CCDS38154.1	ENSMUSP00000107477	ENSMUST00000111846.9:c.4881C>G		27/312			ENSMUSP00000107477.3:p.Ile1627Met
chr2:76776298_T/C	2:76776298-76776298	C	ENSMUSG00000051747	ENSMUST00000111882.9	Transcript	missense_variant	5104	4881	1627	I/M	atA/atG	-	MODERATE	Ttn	protein_coding		-1	MGI	5			ENSMUSP00000107513	ENSMUST00000111882.9:c.4881C>G		28/313			ENSMUSP00000107513.3:p.Ile1627Met
chr2:85753673_A/AC	2:85753673-85753673	C	ENSMUSG00000042863	ENSMUST00000056718.5	Transcript	frameshift_variant	101-102	60-61	20-21	-/X	-/C	-	HIGH	Or5m13b	protein_coding		1	MGI		P1	CCDS16228.1	ENSMUSP00000049887	ENSMUST00000056718.5:c.60_61insC		1/1			ENSMUSP00000049887.4:p.Ala21ArgfsTer22
chr2:85753673_A/AC	2:85753673-85753673	C	ENSMUSG00000042863	ENSMUST00000217615.2	Transcript	frameshift_variant	244-245	60-61	20-21	-/X	-/C	-	HIGH	Or5m13b	protein_coding		1	MGI	5	P1	CCDS16228.1	ENSMUSP00000150995	ENSMUST00000217615.2:c.60_61insC		2/2			ENSMUSP00000150995.2:p.Ala21ArgfsTer22
chr2:85753673_A/AC	2:85753673-85753673	C	ENSMUSG00000042863	ENSMUST00000219615.2	Transcript	frameshift_variant	171-172	60-61	20-21	-/X	-/C	-	HIGH	Or5m13b	protein_coding		1	MGI	5	P1	CCDS16228.1	ENSMUSP00000151927	ENSMUST00000219615.2:c.60_61insC		2/2			ENSMUSP00000151927.2:p.Ala21ArgfsTer22
chr2:164854954_A/T	2:164854954-164854954	T	ENSMUSG00000039804	ENSMUST00000040381.15	Transcript	missense_variant	381	167	56	V/D	gTt/gAt	-	MODERATE	Ncoa5	protein_coding		-1	MGI	1	P2	CCDS17068.1	ENSMUSP00000046388			3/8			ENSMUSP00000046388.9:p.Val56Asp
chr2:164854954_A/T	2:164854954-164854954	T	ENSMUSG00000039804	ENSMUST00000122070.2	Transcript	missense_variant	302	167	56	V/D	gTt/gAt	-	MODERATE	Ncoa5	protein_coding		-1	MGI	5	A1		ENSMUSP00000113166			3/8			ENSMUSP00000113166.2:p.Val56Asp
chr2:164854954_A/T	2:164854954-164854954	T	ENSMUSG00000039804	ENSMUST00000153905.2	Transcript	missense_variant	332	167	56	V/D	gTt/gAt	-	MODERATE	Ncoa5	protein_coding		-1	MGI	2			ENSMUSP00000116778			3/3	cds_end_NF		ENSMUSP00000116778.2:p.Val56Asp
chr4:3585950_G/C	4:3585950-3585950	C	ENSMUSG00000028233	ENSMUST00000052712.6	Transcript	missense_variant	977	826	276	E/Q	Gaa/Caa	-	MODERATE	Tgs1	protein_coding		1	MGI	1	P1	CCDS17938.1	ENSMUSP00000054112	ENSMUST00000052712.6:c.826G>C		4/13			ENSMUSP00000054112.6:p.Glu276Gln	tolerated(0.07)
chr4:9594659_T/G	4:9594659-9594659	G	ENSMUSG00000028207	ENSMUST00000078139.13	Transcript	splice_donor_region_variant,intron_variant	-	-	-	-	-	-	LOW	Asph	protein_coding	12/23	-1	MGI	1	P1	CCDS38690.1	ENSMUSP00000077273	ENSMUST00000078139.13:c.880+4A>C
chr4:9594659_T/G	4:9594659-9594659	G	ENSMUSG00000028207	ENSMUST00000084915.11	Transcript	splice_donor_region_variant,intron_variant	-	-	-	-	-	-	LOW	Asph	protein_coding	12/13	-1	MGI	5		CCDS51116.1	ENSMUSP00000081978	ENSMUST00000084915.11:c.880+4A>C
chr4:9594659_T/G	4:9594659-9594659	G	ENSMUSG00000028207	ENSMUST00000108333.8	Transcript	splice_donor_region_variant,intron_variant	-	-	-	-	-	-	LOW	Asph	protein_coding	12/13	-1	MGI	5		CCDS51113.1	ENSMUSP00000103970	ENSMUST00000108333.8:c.733+4A>C
chr4:9594659_T/G	4:9594659-9594659	G	ENSMUSG00000028207	ENSMUST00000108334.8	Transcript	splice_donor_region_variant,intron_variant	-	-	-	-	-	-	LOW	Asph	protein_coding	12/13	-1	MGI	5		CCDS51112.1	ENSMUSP00000103971	ENSMUST00000108334.8:c.766+4A>C
chr4:9594659_T/G	4:9594659-9594659	G	ENSMUSG00000028207	ENSMUST00000108335.8	Transcript	splice_donor_region_variant,intron_variant	-	-	-	-	-	-	LOW	Asph	protein_coding	10/11	-1	MGI	5		CCDS51111.1	ENSMUSP00000103972	ENSMUST00000108335.8:c.595+4A>C
chr4:9594659_T/G	4:9594659-9594659	G	ENSMUSG00000028207	ENSMUST00000108337.8	Transcript	splice_donor_region_variant,intron_variant	-	-	-	-	-	-	LOW	Asph	protein_coding	11/12	-1	MGI	1		CCDS51115.1	ENSMUSP00000103974	ENSMUST00000108337.8:c.832+4A>C
chr4:9594659_T/G	4:9594659-9594659	G	ENSMUSG00000028207	ENSMUST00000108339.8	Transcript	splice_donor_region_variant,intron_variant	-	-	-	-	-	-	LOW	Asph	protein_coding	11/22	-1	MGI	1		CCDS71341.1	ENSMUSP00000103976	ENSMUST00000108339.8:c.631+4A>C
chr4:9594659_T/G	4:9594659-9594659	G	ENSMUSG00000028207	ENSMUST00000108340.9	Transcript	splice_donor_region_variant,intron_variant	-	-	-	-	-	-	LOW	Asph	protein_coding	11/22	-1	MGI	1		CCDS51114.1	ENSMUSP00000103977	ENSMUST00000108340.9:c.832+4A>C
chr4:9594659_T/G	4:9594659-9594659	G	ENSMUSG00000028207	ENSMUST00000124408.2	Transcript	splice_donor_region_variant,intron_variant,non_coding_transcript_variant	-	-	-	-	-	-	LOW	Asph	protein_coding_CDS_not_defined	2/3	-1	MGI	1				ENSMUST00000124408.2:n.349+4A>C
chr4:28948731_G/A	4:28948731-28948731	A	ENSMUSG00000028289	ENSMUST00000029964.12	Transcript	missense_variant	2311	2058	686	M/I	atG/atA	-	MODERATE	Epha7	protein_coding		1	MGI	1	P4	CCDS18013.1	ENSMUSP00000029964	ENSMUST00000029964.12:c.2058G>A		11/17			ENSMUSP00000029964.6:p.Met686Ile	deleterious_low_confidence(0)
chr4:28948731_G/A	4:28948731-28948731	A	ENSMUSG00000028289	ENSMUST00000108191.2	Transcript	missense_variant	2180	2046	682	M/I	atG/atA	-	MODERATE	Epha7	protein_coding		1	MGI	1	A1	CCDS71353.1	ENSMUSP00000103826	ENSMUST00000108191.2:c.2046G>A		11/17			ENSMUSP00000103826.2:p.Met682Ile	deleterious_low_confidence(0)
chr4:41663546_G/C	4:41663546-41663546	C	ENSMUSG00000028444	ENSMUST00000102961.10	Transcript	missense_variant	653	431	144	T/S	aCt/aGt	-	MODERATE	Cntfr	protein_coding		-1	MGI	1	P1	CCDS18067.1	ENSMUSP00000100026	ENSMUST00000102961.10:c.431C>G		5/10			ENSMUSP00000100026.4:p.Thr144Ser	tolerated(0.85)
chr4:41663546_G/C	4:41663546-41663546	C	ENSMUSG00000028444	ENSMUST00000102962.10	Transcript	missense_variant	584	431	144	T/S	aCt/aGt	-	MODERATE	Cntfr	protein_coding		-1	MGI	1	P1	CCDS18067.1	ENSMUSP00000100027	ENSMUST00000102962.10:c.431C>G		5/10			ENSMUSP00000100027.4:p.Thr144Ser	tolerated(0.85)
chr4:45284079_C/T	4:45284079-45284079	T	ENSMUSG00000035615	ENSMUST00000044773.12	Transcript	missense_variant	2955	2899	967	P/S	Cct/Tct	-	MODERATE	Frmpd1	protein_coding		1	MGI	1	P1	CCDS38753.1	ENSMUSP00000047232	ENSMUST00000044773.12:c.2899C>T		16/16			ENSMUSP00000047232.6:p.Pro967Ser	tolerated(0.24)
chr4:45284079_C/T	4:45284079-45284079	T	ENSMUSG00000035615	ENSMUST00000107804.2	Transcript	missense_variant	3384	2899	967	P/S	Cct/Tct	-	MODERATE	Frmpd1	protein_coding		1	MGI	5	P1	CCDS38753.1	ENSMUSP00000103434	ENSMUST00000107804.2:c.2899C>T		16/16			ENSMUSP00000103434.2:p.Pro967Ser	tolerated(0.24)
chr4:47245863_G/C	4:47245863-47245863	C	ENSMUSG00000028339	ENSMUST00000082303.13	Transcript	missense_variant	804	613	205	G/R	Ggc/Cgc	-	MODERATE	Col15a1	protein_coding		1	MGI	2	A2		ENSMUSP00000080921	ENSMUST00000082303.13:c.613G>C		3/39			ENSMUSP00000080921.7:p.Gly205Arg	deleterious(0)
chr4:47245863_G/C	4:47245863-47245863	C	ENSMUSG00000028339	ENSMUST00000102917.11	Transcript	missense_variant	804	613	205	G/R	Ggc/Cgc	-	MODERATE	Col15a1	protein_coding		1	MGI	1	P2	CCDS18159.1	ENSMUSP00000099981	ENSMUST00000102917.11:c.613G>C		3/40			ENSMUSP00000099981.5:p.Gly205Arg	deleterious(0)
chr4:58951888_G/A	4:58951888-58951888	A	ENSMUSG00000038630	ENSMUST00000107554.2	Transcript	missense_variant	720	562	188	E/K	Gaa/Aaa	-	MODERATE	Zkscan16	protein_coding		1	MGI	5	P1	CCDS38771.1	ENSMUSP00000103178	ENSMUST00000107554.2:c.562G>A		4/6			ENSMUSP00000103178.2:p.Glu188Lys	deleterious(0.04)
chr4:59062670_G/A	4:59062670-59062670	A	ENSMUSG00000038598	ENSMUST00000107547.2	Transcript	missense_variant	2689	2585	862	P/L	cCc/cTc	-	MODERATE	Shoc1	protein_coding		-1	MGI	5	P1		ENSMUSP00000103171	ENSMUST00000107547.2:c.2585C>T		20/28			ENSMUSP00000103171.2:p.Pro862Leu	deleterious(0)
chr4:59898907_G/C	4:59898907-59898907	C	ENSMUSG00000028385	ENSMUST00000030080.7	Transcript	splice_acceptor_variant	-	-	-	-	-	-	HIGH	Snx30	protein_coding	8/8	1	MGI	1	P1	CCDS18226.1	ENSMUSP00000030080	ENSMUST00000030080.7:c.1255-1G>C
chr4:59898907_G/C	4:59898907-59898907	C	ENSMUSG00000028385	ENSMUST00000145199.8	Transcript	splice_acceptor_variant,non_coding_transcript_variant	-	-	-	-	-	-	HIGH	Snx30	protein_coding_CDS_not_defined	5/5	1	MGI	1				ENSMUST00000145199.8:n.678-1G>C
chr4:59914170_C/G	4:59914170-59914170	G	ENSMUSG00000028386	ENSMUST00000030081.2	Transcript	missense_variant	887	752	251	G/A	gGc/gCc	-	MODERATE	Slc46a2	protein_coding		-1	MGI	1	P1	CCDS18227.1	ENSMUSP00000030081	ENSMUST00000030081.2:c.752G>C		1/4			ENSMUSP00000030081.2:p.Gly251Ala	tolerated(0.22)
chr4:123407669_T/C	4:123407669-123407669	C	ENSMUSG00000028649	ENSMUST00000082108.12	Transcript	stop_lost	840	669	223	*/W	tgA/tgG	-	HIGH	Macf1	protein_coding		-1	MGI	1		CCDS57294.1	ENSMUSP00000080755			6/93			ENSMUSP00000080755.6:p.Ter223TrpextTer?
chr4:123407669_T/C	4:123407669-123407669	C	ENSMUSG00000028649	ENSMUST00000106224.9	Transcript	stop_lost	840	669	223	*/W	tgA/tgG	-	HIGH	Macf1	protein_coding		-1	MGI	5	P1	CCDS57295.1	ENSMUSP00000101831			6/98			ENSMUSP00000101831.3:p.Ter223TrpextTer?
chr4:123407669_T/C	4:123407669-123407669	C	ENSMUSG00000028649	ENSMUST00000147030.2	Transcript	stop_lost	736	543	181	*/W	tgA/tgG	-	HIGH	Macf1	protein_coding		-1	MGI	1			ENSMUSP00000123246			6/39	cds_end_NF		ENSMUSP00000123246.2:p.Ter181TrpextTer?
chr4:123407669_T/C	4:123407669-123407669	C	ENSMUSG00000028649	ENSMUST00000147228.8	Transcript	stop_lost	1311	1122	374	*/W	tgA/tgG	-	HIGH	Macf1	protein_coding		-1	MGI	1			ENSMUSP00000115847			2/35	cds_end_NF		ENSMUSP00000115847.2:p.Ter374TrpextTer?
chr4:123407669_T/C	4:123407669-123407669	C	ENSMUSG00000028649	ENSMUST00000151346.8	Transcript	stop_lost	387	387	129	*/W	tgA/tgG	-	HIGH	Macf1	protein_coding		-1	MGI	5			ENSMUSP00000114568			4/90	cds_start_NF		ENSMUSP00000114568.2:p.Ter129TrpextTer?
chr4:123407669_T/C	4:123407669-123407669	C	ENSMUSG00000028649	ENSMUST00000238555.2	Transcript	stop_lost	989	654	218	*/W	tgA/tgG	-	HIGH	Macf1	protein_coding		-1	MGI				ENSMUSP00000158828			7/94			ENSMUSP00000158828.2:p.Ter218TrpextTer?
chr4:123407669_T/C	4:123407669-123407669	C	ENSMUSG00000028649	ENSMUST00000238731.2	Transcript	stop_lost	777	612	204	*/W	tgA/tgG	-	HIGH	Macf1	protein_coding		-1	MGI				ENSMUSP00000158792			7/94			ENSMUSP00000158792.2:p.Ter204TrpextTer?
chr4:123407669_T/C	4:123407669-123407669	C	ENSMUSG00000028649	ENSMUST00000238866.2	Transcript	stop_lost	606	501	167	*/W	tgA/tgG	-	HIGH	Macf1	protein_coding		-1	MGI				ENSMUSP00000158868			6/10	cds_end_NF		ENSMUSP00000158868.2:p.Ter167TrpextTer?
chr4:123407669_T/C	4:123407669-123407669	C	ENSMUSG00000028649	ENSMUST00000247736.1	Transcript	stop_lost	904	516	172	*/W	tgA/tgG	-	HIGH	Macf1	protein_coding		-1	MGI				ENSMUSP00000159521			8/12	cds_end_NF		ENSMUSP00000159521.1:p.Ter172TrpextTer?
chr4:123407669_T/C	4:123407669-123407669	C	ENSMUSG00000028649	ENSMUST00000247737.1	Transcript	stop_lost	785	669	223	*/W	tgA/tgG	-	HIGH	Macf1	protein_coding		-1	MGI				ENSMUSP00000159522			7/10	cds_end_NF		ENSMUSP00000159522.1:p.Ter223TrpextTer?
chr4:136660613_C/T	4:136660613-136660613	T	ENSMUSG00000028661	ENSMUST00000030420.9	Transcript	missense_variant	2173	2104	702	V/I	Gtc/Atc	-	MODERATE	Epha8	protein_coding		-1	MGI	1	P1	CCDS18813.1	ENSMUSP00000030420	ENSMUST00000030420.9:c.2104G>A		11/17			ENSMUSP00000030420.9:p.Val702Ile	deleterious_low_confidence(0)
chr5:34616599_C/T	5:34616599-34616599	T	ENSMUSG00000037210	ENSMUST00000094867.8	Transcript	missense_variant	1915	1915	639	L/F	Ctc/Ttc	-	MODERATE	Fam193a	protein_coding		1	MGI	5	A2		ENSMUSP00000092463			11/17			ENSMUSP00000092463.5:p.Leu639Phe
chr5:34616599_C/T	5:34616599-34616599	T	ENSMUSG00000037210	ENSMUST00000180376.8	Transcript	missense_variant	3046	2773	925	L/F	Ctc/Ttc	-	MODERATE	Fam193a	protein_coding		1	MGI	5	P2		ENSMUSP00000138082			15/21			ENSMUSP00000138082.2:p.Leu925Phe
chr5:86182142_T/G	5:86182142-86182142	G	ENSMUSG00000029253	ENSMUST00000031170.10	Transcript	missense_variant	1979	1741	581	T/P	Aca/Cca	-	MODERATE	Cenpc1	protein_coding		-1	MGI	1	P1	CCDS39123.1	ENSMUSP00000031170			10/19			ENSMUSP00000031170.9:p.Thr581Pro
chr6:12555200_C/A	6:12555200-12555200	A	ENSMUSG00000032625	ENSMUST00000119581.7	Transcript	missense_variant	1140	683	228	R/L	cGg/cTg	-	MODERATE	Thsd7a	protein_coding		-1	MGI	5	P4	CCDS51721.1	ENSMUSP00000113681	ENSMUST00000119581.7:c.683A>T		2/28			ENSMUSP00000113681.3:p.Arg228Leu	deleterious_low_confidence(0.01)
chr6:12555200_C/A	6:12555200-12555200	A	ENSMUSG00000032625	ENSMUST00000172356.8	Transcript	missense_variant	983	683	228	R/L	cGg/cTg	-	MODERATE	Thsd7a	protein_coding		-1	MGI	5	A2		ENSMUSP00000131662	ENSMUST00000172356.8:c.683A>T		2/28			ENSMUSP00000131662.2:p.Arg228Leu	deleterious_low_confidence(0.01)
chr6:13641813_A/T	6:13641813-13641813	T	ENSMUSG00000042742	ENSMUST00000045235.8	Transcript	missense_variant	473	340	114	F/I	Ttt/Att	-	MODERATE	Bmt2	protein_coding		-1	MGI	1	P1	CCDS51723.1	ENSMUSP00000040578	ENSMUST00000045235.8:c.340C>A		3/5			ENSMUSP00000040578.6:p.Phe114Ile	tolerated(0.14)
chr6:13641813_A/T	6:13641813-13641813	T	ENSMUSG00000042742	ENSMUST00000203078.2	Transcript	missense_variant	445	340	114	F/I	Ttt/Att	-	MODERATE	Bmt2	protein_coding		-1	MGI	1			ENSMUSP00000144704	ENSMUST00000203078.2:c.340C>A		3/4			ENSMUSP00000144704.2:p.Phe114Ile	deleterious(0.04)
chr6:29366946_T/C	6:29366946-29366946	C	ENSMUSG00000029767	ENSMUST00000031779.17	Transcript	missense_variant	722	613	205	Y/H	Tat/Cat	-	MODERATE	Calu	protein_coding		1	MGI	1	P1	CCDS19957.1	ENSMUSP00000031779	ENSMUST00000031779.17:c.613G>C		5/7			ENSMUSP00000031779.11:p.Tyr205His	deleterious(0)
chr6:29366946_T/C	6:29366946-29366946	C	ENSMUSG00000029767	ENSMUST00000090481.14	Transcript	missense_variant	709	613	205	Y/H	Tat/Cat	-	MODERATE	Calu	protein_coding		1	MGI	1		CCDS19958.1	ENSMUSP00000087967	ENSMUST00000090481.14:c.613G>C		5/7			ENSMUSP00000087967.8:p.Tyr205His	deleterious(0)
chr6:29366946_T/C	6:29366946-29366946	C	ENSMUSG00000029767	ENSMUST00000156163.2	Transcript	missense_variant	225	226	76	Y/H	Tat/Cat	-	MODERATE	Calu	protein_coding		1	MGI	2			ENSMUSP00000133615	ENSMUST00000156163.2:c.226G>C		3/4	cds_start_NF		ENSMUSP00000133615.2:p.Tyr76His	deleterious_low_confidence(0)
chr6:29366946_T/C	6:29366946-29366946	C	ENSMUSG00000029767	ENSMUST00000172974.8	Transcript	missense_variant	759	613	205	Y/H	Tat/Cat	-	MODERATE	Calu	protein_coding		1	MGI	5			ENSMUSP00000133390	ENSMUST00000172974.8:c.613G>C		5/6			ENSMUSP00000133390.2:p.Tyr205His	deleterious(0)
chr6:29366946_T/C	6:29366946-29366946	C	ENSMUSG00000029767	ENSMUST00000173216.8	Transcript	missense_variant	338	157	53	Y/H	Tat/Cat	-	MODERATE	Calu	protein_coding		1	MGI	5			ENSMUSP00000134708	ENSMUST00000173216.8:c.157G>C		3/5			ENSMUSP00000134708.2:p.Tyr53His	deleterious_low_confidence(0)
chr6:29422089_C/T	6:29422089-29422089	T	ENSMUSG00000029769	ENSMUST00000145310.8	Transcript	missense_variant,stop_retained_variant	1372	1330	444	Q/*	Caa/Taa	-	MODERATE	Ccdc136	protein_coding		1	MGI	5	A2	CCDS85021.1	ENSMUSP00000145331			9/10			ENSMUSP00000145331.2:p.Gln444Ter
chr6:48596935_G/A	6:48596935-48596935	A	ENSMUSG00000007216	ENSMUST00000061720.5	Transcript	missense_variant	857	808	270	G/S	Ggc/Agc	-	MODERATE	Zfp775	protein_coding		1	MGI	1	P1	CCDS20107.1	ENSMUSP00000056290	ENSMUST00000061720.5:c.808C>A		2/2			ENSMUSP00000056290.4:p.Gly270Ser	tolerated(0.16)
chr6:48596935_G/A	6:48596935-48596935	A	ENSMUSG00000007216	ENSMUST00000204095.3	Transcript	missense_variant	917	808	270	G/S	Ggc/Agc	-	MODERATE	Zfp775	protein_coding		1	MGI	2	P1	CCDS20107.1	ENSMUSP00000145192	ENSMUST00000204095.3:c.808C>A		3/3			ENSMUSP00000145192.2:p.Gly270Ser	tolerated(0.16)
chr6:82914092_A/G	6:82914092-82914092	G	ENSMUSG00000000627	ENSMUST00000000641.15	Transcript	missense_variant	411	265	89	Y/H	Tac/Cac	-	MODERATE	Sema4f	protein_coding		-1	MGI	1	P1	CCDS20264.1	ENSMUSP00000000641	ENSMUST00000000641.15:c.265G>C		2/14			ENSMUSP00000000641.10:p.Tyr89His	deleterious(0)
chr6:83079277_C/G	6:83079277-83079277	G	ENSMUSG00000107499	ENSMUST00000101254.9	Transcript	missense_variant	696	613	205	P/A	Ccg/Gcg	-	MODERATE	Ccdc142	protein_coding		1	MGI	5	P1	CCDS39527.1	ENSMUSP00000098812			1/9			ENSMUSP00000098812.4:p.Pro205Ala
chr6:92051094_G/A	6:92051094-92051094	A	ENSMUSG00000034037	ENSMUST00000089334.9	Transcript	missense_variant	4521	4369	1457	E/K	Gag/Aag	-	MODERATE	Fgd5	protein_coding		1	MGI	1	A2	CCDS20371.2	ENSMUSP00000086748	ENSMUST00000089334.9:c.4369G>A		20/21			ENSMUSP00000086748.3:p.Glu1457Lys	deleterious(0)
chr6:92051094_G/A	6:92051094-92051094	A	ENSMUSG00000034037	ENSMUST00000113466.2	Transcript	missense_variant	4047	3895	1299	E/K	Gag/Aag	-	MODERATE	Fgd5	protein_coding		1	MGI	1	P2		ENSMUSP00000109093	ENSMUST00000113466.2:c.3895G>A		19/20			ENSMUSP00000109093.2:p.Glu1299Lys	deleterious(0)
chr6:124721678_A/T	6:124721678-124721678	T	ENSMUSG00000004263	ENSMUST00000088357.12	Transcript	splice_donor_5th_base_variant,intron_variant	-	-	-	-	-	-	LOW	Atn1	protein_coding	7/9	-1	MGI	1	P1	CCDS20526.1	ENSMUSP00000085695	ENSMUST00000088357.12:c.3169+5G>A
chr7:16562747_C/T	7:16562747-16562747	T	ENSMUSG00000030374	ENSMUST00000019220.16	Transcript	splice_donor_region_variant,intron_variant	-	-	-	-	-	-	LOW	Strn4	protein_coding	6/17	1	MGI	1	P4	CCDS39786.1	ENSMUSP00000019220	ENSMUST00000019220.16:c.879+6C>T
chr7:16562747_C/T	7:16562747-16562747	T	ENSMUSG00000030374	ENSMUST00000108495.9	Transcript	splice_donor_region_variant,intron_variant	-	-	-	-	-	-	LOW	Strn4	protein_coding	6/17	1	MGI	1	A1	CCDS39787.1	ENSMUSP00000104135	ENSMUST00000108495.9:c.879+6C>T
chr7:16562747_C/T	7:16562747-16562747	T	ENSMUSG00000030374	ENSMUST00000123247.8	Transcript	splice_donor_region_variant,intron_variant,non_coding_transcript_variant	-	-	-	-	-	-	LOW	Strn4	retained_intron	1/2	1	MGI	3				ENSMUST00000123247.8:n.38+6C>T
chr7:16562747_C/T	7:16562747-16562747	T	ENSMUSG00000030374	ENSMUST00000184708.8	Transcript	splice_donor_region_variant,intron_variant,NMD_transcript_variant	-	-	-	-	-	-	LOW	Strn4	nonsense_mediated_decay	4/9	1	MGI	5			ENSMUSP00000139171	ENSMUST00000184708.8:c.428+6C>T			cds_start_NF
chr8:70539783_T/C	8:70539783-70539783	C	ENSMUSG00000007594	ENSMUST00000007738.11	Transcript	splice_donor_variant	-	-	-	-	-	-	HIGH	Hapln4	protein_coding	4/4	1	MGI	1	P1	CCDS40365.1	ENSMUSP00000007738	ENSMUST00000007738.11:c.811+2T>C
chr9:3418714_T/G	9:3418714-3418714	G	ENSMUSG00000025898	ENSMUST00000027027.7	Transcript	missense_variant	1006	500	167	L/R	cTc/cGc	-	MODERATE	Cwf19l2	protein_coding		1	MGI	1	P1	CCDS22793.1	ENSMUSP00000027027	ENSMUST00000027027.7:c.500T>G		5/18			ENSMUSP00000027027.6:p.Leu167Arg	tolerated(0.35)
chr9:4472110_T/G	9:4472110-4472110	G	ENSMUSG00000025892	ENSMUST00000027020.13	Transcript	missense_variant	1857	1378	460	I/L	Atc/Ctc	-	MODERATE	Gria4	protein_coding		-1	MGI	5	A1	CCDS52715.1	ENSMUSP00000027020	ENSMUST00000027020.13:c.1378A>C		11/17			ENSMUSP00000027020.7:p.Ile460Leu	deleterious_low_confidence(0)
chr9:4472110_T/G	9:4472110-4472110	G	ENSMUSG00000025892	ENSMUST00000063508.15	Transcript	missense_variant	1765	1378	460	I/L	Atc/Ctc	-	MODERATE	Gria4	protein_coding		-1	MGI	1	P4	CCDS22797.1	ENSMUSP00000066980	ENSMUST00000063508.15:c.1378A>C		11/17			ENSMUSP00000066980.8:p.Ile460Leu	deleterious_low_confidence(0)
chr9:4472110_T/G	9:4472110-4472110	G	ENSMUSG00000025892	ENSMUST00000212533.2	Transcript	missense_variant	1623	1378	460	I/L	Atc/Ctc	-	MODERATE	Gria4	protein_coding		-1	MGI	1	A1	CCDS52715.1	ENSMUSP00000148533	ENSMUST00000212533.2:c.1378A>C		10/16			ENSMUSP00000148533.2:p.Ile460Leu	deleterious_low_confidence(0)
chr9:6955970_C/T	9:6955970-6955970	T	ENSMUSG00000047193	ENSMUST00000048417.13	Transcript	stop_gained	12479	12390	4130	W/*	tgG/tgA	-	HIGH	Dync2h1	protein_coding		-1	MGI	1	P2	CCDS40528.1	ENSMUSP00000046733	ENSMUST00000048417.13:c.12390G>A		85/89			ENSMUSP00000046733.7:p.Trp4130Ter
chr9:6955970_C/T	9:6955970-6955970	T	ENSMUSG00000047193	ENSMUST00000140466.8	Transcript	stop_gained	12771	12390	4130	W/*	tgG/tgA	-	HIGH	Dync2h1	protein_coding		-1	MGI	5	P2	CCDS40528.1	ENSMUSP00000120007	ENSMUST00000140466.8:c.12390G>A		86/90			ENSMUSP00000120007.2:p.Trp4130Ter
chr9:6955970_C/T	9:6955970-6955970	T	ENSMUSG00000047193	ENSMUST00000147193.8	Transcript	stop_gained	12411	12411	4137	W/*	tgG/tgA	-	HIGH	Dync2h1	protein_coding		-1	MGI	5	A1		ENSMUSP00000116679	ENSMUST00000147193.8:c.12411G>A		86/90			ENSMUSP00000116679.2:p.Trp4137Ter
chr9:39751203_A/C	9:39751203-39751203	C	ENSMUSG00000093934	ENSMUST00000075467.2	Transcript	missense_variant	472	472	158	I/L	Att/Ctt	-	MODERATE	Or8g2b	protein_coding		1	MGI		P1	CCDS23063.1	ENSMUSP00000074913	ENSMUST00000075467.2:c.472G>C		1/1			ENSMUSP00000074913.2:p.Ile158Leu	tolerated_low_confidence(0.13)
chr9:39751203_A/C	9:39751203-39751203	C	ENSMUSG00000093934	ENSMUST00000214242.2	Transcript	missense_variant	653	472	158	I/L	Att/Ctt	-	MODERATE	Or8g2b	protein_coding		1	MGI	5	P1	CCDS23063.1	ENSMUSP00000148850	ENSMUST00000214242.2:c.472G>C		2/2			ENSMUSP00000148850.2:p.Ile158Leu	tolerated_low_confidence(0.13)
SCC 37
ID	Location	Allele	Gene	Feature	Feature_type	Consequence	cDNA_position	CDS_position	Protein_position	Amino_acids	Codons	Existing_variation	IMPACT	SYMBOL	BIOTYPE	INTRON	STRAND	SYMBOL_SOURCE	TSL	APPRIS	CCDS	ENSP	HGVSc	DISTANCE	EXON	FLAGS	HGVSp	SIFT	HGVS_OFFSET
chr1:184999466_C/G	1:184999466-184999466	G	ENSMUSG00000039318	ENSMUST00000069652.8	Transcript	missense_variant	3199	3074	1025	T/R	aCa/aGa	-	MODERATE	Rab3gap2	protein_coding		1	MGI	5	P1	CCDS48478.1	ENSMUSP00000066325	ENSMUST00000069652.8:c.3074A>G		26/35		ENSMUSP00000066325.7:p.Thr1025Arg	deleterious_low_confidence(0.03)
chr1:184999466_C/G	1:184999466-184999466	G	ENSMUSG00000039318	ENSMUST00000194740.6	Transcript	missense_variant	3139	3014	1005	T/R	aCa/aGa	-	MODERATE	Rab3gap2	protein_coding		1	MGI	5			ENSMUSP00000141608	ENSMUST00000194740.6:c.3014A>G		26/35		ENSMUSP00000141608.2:p.Thr1005Arg	deleterious_low_confidence(0.03)
chr11:80025197_G/T	11:80025197-80025197	T	ENSMUSG00000017550	ENSMUST00000017694.7	Transcript	missense_variant	5852	5481	1827	W/C	tgG/tgT	-	MODERATE	Atad5	protein_coding		1	MGI	1	P2	CCDS25127.1	ENSMUSP00000017694	ENSMUST00000017694.7:c.5481A>T		23/23		ENSMUSP00000017694.6:p.Trp1827Cys
chr11:80025197_G/T	11:80025197-80025197	T	ENSMUSG00000017550	ENSMUST00000108239.7	Transcript	missense_variant	5843	5472	1824	W/C	tgG/tgT	-	MODERATE	Atad5	protein_coding		1	MGI	5	A2		ENSMUSP00000103874	ENSMUST00000108239.7:c.5472A>T		23/23		ENSMUSP00000103874.2:p.Trp1824Cys
chr11:116000423_A/C	11:116000423-116000423	C	ENSMUSG00000020773	ENSMUST00000021120.6	Transcript	missense_variant	650	624	208	C/W	tgT/tgG	-	MODERATE	Trim47	protein_coding		-1	MGI	1	P4	CCDS56823.1	ENSMUSP00000021120	ENSMUST00000021120.6:c.624T>G		1/6		ENSMUSP00000021120.6:p.Cys208Trp	deleterious(0)
chr11:116000423_A/C	11:116000423-116000423	C	ENSMUSG00000020773	ENSMUST00000106441.8	Transcript	missense_variant	641	624	208	C/W	tgT/tgG	-	MODERATE	Trim47	protein_coding		-1	MGI	1	A2	CCDS56822.1	ENSMUSP00000102049	ENSMUST00000106441.8:c.624T>G		1/6		ENSMUSP00000102049.2:p.Cys208Trp	deleterious(0)
chr11:119374467_T/C	11:119374467-119374467	C	ENSMUSG00000070327	ENSMUST00000093902.12	Transcript	splice_polypyrimidine_tract_variant,intron_variant	-	-	-	-	-	-	LOW	Rnf213	protein_coding	64/66	1	MGI	5	P5		ENSMUSP00000091429	ENSMUST00000093902.12:c.15037-14G>C
chr11:119374467_T/C	11:119374467-119374467	C	ENSMUSG00000070327	ENSMUST00000131035.10	Transcript	splice_polypyrimidine_tract_variant,intron_variant	-	-	-	-	-	-	LOW	Rnf213	protein_coding	64/66	1	MGI	5	A2		ENSMUSP00000115063	ENSMUST00000131035.10:c.15034-14G>C
chr11:119374467_T/C	11:119374467-119374467	C	ENSMUSG00000070327	ENSMUST00000172235.2	Transcript	splice_polypyrimidine_tract_variant,intron_variant	-	-	-	-	-	-	LOW	Rnf213	protein_coding	6/8	1	MGI	5			ENSMUSP00000130027	ENSMUST00000172235.2:c.517-14G>C
chr12:36092250_T/A	12:36092250-36092250	A	ENSMUSG00000020577	ENSMUST00000020896.17	Transcript	splice_region_variant,synonymous_variant	239	63	21	T	acA/acT	-	LOW	Tspan13	protein_coding		-1	MGI	1	P1	CCDS25882.1	ENSMUSP00000020896	ENSMUST00000020896.17:c.63C>T		1/6		ENSMUSP00000020896.9:p.Thr21%3D
chr12:36092250_T/A	12:36092250-36092250	A	ENSMUSG00000020577	ENSMUST00000220641.2	Transcript	splice_region_variant,synonymous_variant,NMD_transcript_variant	250	63	21	T	acA/acT	-	LOW	Tspan13	nonsense_mediated_decay		-1	MGI	3			ENSMUSP00000152769	ENSMUST00000220641.2:c.63C>T		1/5		ENSMUSP00000152769.2:p.Thr21%3D
chr12:55298909_G/A	12:55298909-55298909	A	ENSMUSG00000079108	ENSMUST00000164243.2	Transcript	splice_region_variant,splice_polypyrimidine_tract_variant,intron_variant	-	-	-	-	-	-	LOW	Srp54c	protein_coding	8/14	1	MGI	5	P1	CCDS49067.1	ENSMUSP00000132835	ENSMUST00000164243.2:c.786-3T>A
chr12:55298909_G/A	12:55298909-55298909	A	ENSMUSG00000079108	ENSMUST00000218879.2	Transcript	splice_region_variant,splice_polypyrimidine_tract_variant,intron_variant	-	-	-	-	-	-	LOW	Srp54c	protein_coding	9/15	1	MGI	1	P1	CCDS49067.1	ENSMUSP00000151681	ENSMUST00000218879.2:c.786-3T>A
chr12:112773036_T/A	12:112773036-112773036	A	ENSMUSG00000037594	ENSMUST00000037014.11	Transcript	stop_lost	480	28	10	*/K	Tag/Aag	-	HIGH	Clba1	protein_coding		1	MGI	1	P1	CCDS49192.1	ENSMUSP00000038002	ENSMUST00000037014.11:c.28G>A		1/5		ENSMUSP00000038002.4:p.Ter10LysextTer?
chr12:112773036_T/A	12:112773036-112773036	A	ENSMUSG00000037594	ENSMUST00000177808.3	Transcript	stop_lost	261	28	10	*/K	Tag/Aag	-	HIGH	Clba1	protein_coding		1	MGI	1	P1	CCDS49192.1	ENSMUSP00000137263	ENSMUST00000177808.3:c.28G>A		2/6		ENSMUSP00000137263.2:p.Ter10LysextTer?
chr13:23739657_G/T	13:23739657-23739657	T	ENSMUSG00000052565	ENSMUST00000045301.9	Transcript	missense_variant	2222	394	132	A/S	Gct/Tct	-	MODERATE	H1f3	protein_coding		1	MGI		P1	CCDS26346.1	ENSMUSP00000044395	ENSMUST00000045301.9:c.394C>T		1/1		ENSMUSP00000044395.7:p.Ala132Ser	tolerated(0.08)
chr13:23880426_T/G	13:23880426-23880426	G	ENSMUSG00000036211	ENSMUST00000041052.5	Transcript	missense_variant	630	578	193	V/G	gTa/gGa	-	MODERATE	H1f6	protein_coding		1	MGI		P1	CCDS26358.1	ENSMUSP00000037304	ENSMUST00000041052.5:c.578C>G		1/1		ENSMUSP00000037304.3:p.Val193Gly	deleterious(0)
chr13:100297060_A/G	13:100297060-100297060	G	ENSMUSG00000078945	ENSMUST00000067975.12	Transcript	missense_variant	3044	2975	992	L/P	cTg/cCg	-	MODERATE	Naip2	protein_coding		-1	MGI	1	P1	CCDS26726.1	ENSMUSP00000070827	ENSMUST00000067975.12:c.2975A>C		10/15		ENSMUSP00000070827.6:p.Leu992Pro	tolerated(0.13)
chr13:100297060_A/G	13:100297060-100297060	G	ENSMUSG00000078945	ENSMUST00000117913.8	Transcript	missense_variant	3158	2975	992	L/P	cTg/cCg	-	MODERATE	Naip2	protein_coding		-1	MGI	1	P1	CCDS26726.1	ENSMUSP00000113890	ENSMUST00000117913.8:c.2975A>C		11/16		ENSMUSP00000113890.2:p.Leu992Pro	tolerated(0.13)
chr13:100297060_A/G	13:100297060-100297060	G	ENSMUSG00000078945	ENSMUST00000167986.3	Transcript	missense_variant	3027	2975	992	L/P	cTg/cCg	-	MODERATE	Naip2	protein_coding		-1	MGI	5			ENSMUSP00000125852	ENSMUST00000167986.3:c.2975A>C		11/15		ENSMUSP00000125852.3:p.Leu992Pro	tolerated(0.15)
chr14:8355478_T/C	14:8355478-8355478	C	ENSMUSG00000021737	ENSMUST00000022256.5	Transcript	missense_variant	934	833	278	V/A	gTg/gCg	-	MODERATE	Psmd6	protein_coding		1	MGI	1	P1	CCDS26824.1	ENSMUSP00000022256	ENSMUST00000022256.5:c.833T>C		6/8		ENSMUSP00000022256.4:p.Val278Ala	tolerated(0.06)
chr14:8355478_T/C	14:8355478-8355478	C	ENSMUSG00000021737	ENSMUST00000224955.2	Transcript	missense_variant	446	446	149	V/A	gTg/gCg	-	MODERATE	Psmd6	protein_coding		1	MGI				ENSMUSP00000153591	ENSMUST00000224955.2:c.446T>C		4/4	cds_start_NF,cds_end_NF	ENSMUSP00000153591.2:p.Val149Ala	tolerated(0.07)
chr14:8644365_T/G	14:8644365-8644365	G	ENSMUSG00000084902	ENSMUST00000144914.3	Transcript	missense_variant	2401	2363	788	I/S	aTc/aGc	-	MODERATE	Cdhr18	protein_coding		1	MGI	5	P1		ENSMUSP00000121887	ENSMUST00000144914.3:c.2363A>G		17/19		ENSMUSP00000121887.3:p.Ile788Ser	deleterious(0.02)
chr14:59596928_A/T	14:59596928-59596928	T	ENSMUSG00000068245	ENSMUST00000095157.11	Transcript	missense_variant	331	270	90	S/R	agT/agA	-	MODERATE	Phf11d	protein_coding		-1	MGI	1	P2	CCDS27170.3	ENSMUSP00000092779			3/11		ENSMUSP00000092779.5:p.Ser90Arg
chr14:59596928_A/T	14:59596928-59596928	T	ENSMUSG00000068245	ENSMUST00000160425.8	Transcript	missense_variant	305	270	90	S/R	agT/agA	-	MODERATE	Phf11d	protein_coding		-1	MGI	5	A2		ENSMUSP00000124578			3/8		ENSMUSP00000124578.2:p.Ser90Arg
chr14:59596928_A/T	14:59596928-59596928	T	ENSMUSG00000068245	ENSMUST00000161031.2	Transcript	missense_variant	271	270	90	S/R	agT/agA	-	MODERATE	Phf11d	protein_coding		-1	MGI	2	A2		ENSMUSP00000125181			3/10		ENSMUSP00000125181.2:p.Ser90Arg
chr14:60247327_C/G	14:60247327-60247327	G	ENSMUSG00000021983	ENSMUST00000080368.13	Transcript	missense_variant	1824	1672	558	V/L	Gtc/Ctc	-	MODERATE	Atp8a2	protein_coding		-1	MGI	1	P1	CCDS27174.1	ENSMUSP00000079238	ENSMUST00000080368.13:c.1672A>C		20/36		ENSMUSP00000079238.6:p.Val558Leu	deleterious_low_confidence(0)
chr15:9713268_C/T	15:9713268-9713268	T	ENSMUSG00000072663	ENSMUST00000041840.14	Transcript	missense_variant	1202	1103	368	R/H	cGt/cAt	-	MODERATE	Spef2	protein_coding		-1	MGI	1	P2	CCDS37041.1	ENSMUSP00000035762			8/18		ENSMUSP00000035762.8:p.Arg368His
chr15:9713268_C/T	15:9713268-9713268	T	ENSMUSG00000072663	ENSMUST00000159093.8	Transcript	missense_variant	1325	1274	425	R/H	cGt/cAt	-	MODERATE	Spef2	protein_coding		-1	MGI	5			ENSMUSP00000124891			9/12	cds_end_NF	ENSMUSP00000124891.2:p.Arg425His
chr15:9713268_C/T	15:9713268-9713268	T	ENSMUSG00000072663	ENSMUST00000159368.2	Transcript	missense_variant	1111	1103	368	R/H	cGt/cAt	-	MODERATE	Spef2	protein_coding		-1	MGI	1		CCDS84163.1	ENSMUSP00000124723			8/9		ENSMUSP00000124723.2:p.Arg368His
chr15:9713268_C/T	15:9713268-9713268	T	ENSMUSG00000072663	ENSMUST00000160236.8	Transcript	missense_variant	1172	1103	368	R/H	cGt/cAt	-	MODERATE	Spef2	protein_coding		-1	MGI	5	A2		ENSMUSP00000124222			8/35		ENSMUSP00000124222.2:p.Arg368His
chr15:9713268_C/T	15:9713268-9713268	T	ENSMUSG00000072663	ENSMUST00000162780.8	Transcript	missense_variant	1325	1274	425	R/H	cGt/cAt	-	MODERATE	Spef2	protein_coding		-1	MGI	5			ENSMUSP00000124393			9/10		ENSMUSP00000124393.2:p.Arg425His
chr15:9713268_C/T	15:9713268-9713268	T	ENSMUSG00000072663	ENSMUST00000208854.2	Transcript	missense_variant	1172	1103	368	R/H	cGt/cAt	-	MODERATE	Spef2	protein_coding		-1	MGI	5	A2		ENSMUSP00000146967			8/33		ENSMUSP00000146967.2:p.Arg368His
chr15:25714134_C/A	15:25714134-25714134	A	ENSMUSG00000022272	ENSMUST00000110457.8	Transcript	missense_variant	784	299	100	T/N	aCc/aAc	-	MODERATE	Myo10	protein_coding		1	MGI	1	P1	CCDS37049.1	ENSMUSP00000106087	ENSMUST00000110457.8:c.299T>A		4/41		ENSMUSP00000106087.2:p.Thr100Asn	deleterious_low_confidence(0)
chr15:25714134_C/A	15:25714134-25714134	A	ENSMUSG00000022272	ENSMUST00000137601.8	Transcript	missense_variant	667	200	67	T/N	aCc/aAc	-	MODERATE	Myo10	protein_coding		1	MGI	1			ENSMUSP00000118280	ENSMUST00000137601.8:c.200T>A		3/22	cds_end_NF	ENSMUSP00000118280.2:p.Thr67Asn	deleterious_low_confidence(0)
chr15:27849077_C/T	15:27849077-27849077	T	ENSMUSG00000022263	ENSMUST00000090247.7	Transcript	stop_gained	3168	2816	939	W/*	tGg/tAg	-	HIGH	Trio	protein_coding		-1	MGI	5	P1	CCDS49587.1	ENSMUSP00000087714	ENSMUST00000090247.7:c.2816C>A		16/57		ENSMUSP00000087714.6:p.Trp939Ter
chr15:27849077_C/T	15:27849077-27849077	T	ENSMUSG00000022263	ENSMUST00000227337.2	Transcript	stop_gained	2639	2639	880	W/*	tGg/tAg	-	HIGH	Trio	protein_coding		-1	MGI				ENSMUSP00000154653	ENSMUST00000227337.2:c.2639C>A		15/36		ENSMUSP00000154653.2:p.Trp880Ter
chr15:34838679_G/A	15:34838679-34838679	A	ENSMUSG00000050963	ENSMUST00000072868.5	Transcript	missense_variant	582	41	14	G/D	gGc/gAc	-	MODERATE	Kcns2	protein_coding		1	MGI	1	P1	CCDS27421.1	ENSMUSP00000072645	ENSMUST00000072868.5:c.41T>A		2/2		ENSMUSP00000072645.4:p.Gly14Asp	tolerated(0.2)
chr15:34838679_G/A	15:34838679-34838679	A	ENSMUSG00000050963	ENSMUST00000228725.2	Transcript	missense_variant	214	41	14	G/D	gGc/gAc	-	MODERATE	Kcns2	protein_coding		1	MGI		P1	CCDS27421.1	ENSMUSP00000153984	ENSMUST00000228725.2:c.41T>A		2/2		ENSMUSP00000153984.2:p.Gly14Asp	tolerated(0.2)
chr15:36227283_C/T	15:36227283-36227283	T	ENSMUSG00000037617	ENSMUST00000047348.11	Transcript	missense_variant,splice_region_variant	2156	1939	647	P/S	Cct/Tct	-	MODERATE	Spag1	protein_coding		1	MGI	1	P1	CCDS37061.1	ENSMUSP00000047335	ENSMUST00000047348.11:c.1939G>T		16/19		ENSMUSP00000047335.4:p.Pro647Ser	deleterious(0.02)
chr15:36227283_C/T	15:36227283-36227283	T	ENSMUSG00000037617	ENSMUST00000171205.3	Transcript	missense_variant,splice_region_variant	2173	1939	647	P/S	Cct/Tct	-	MODERATE	Spag1	protein_coding		1	MGI	1	P1	CCDS37061.1	ENSMUSP00000132233	ENSMUST00000171205.3:c.1939G>T		16/19		ENSMUSP00000132233.2:p.Pro647Ser	deleterious(0.02)
chr15:36227283_C/T	15:36227283-36227283	T	ENSMUSG00000037617	ENSMUST00000227524.2	Transcript	splice_region_variant,non_coding_transcript_exon_variant	1967	-	-	-	-	-	LOW	Spag1	protein_coding_CDS_not_defined		1	MGI					ENSMUST00000227524.2:n.1967G>T		13/16
chr15:36227283_C/T	15:36227283-36227283	T	ENSMUSG00000037617	ENSMUST00000227582.2	Transcript	splice_region_variant,non_coding_transcript_exon_variant	909	-	-	-	-	-	LOW	Spag1	retained_intron		1	MGI					ENSMUST00000227582.2:n.909G>T		6/9
chr15:89306599_A/T	15:89306599-89306599	T	ENSMUSG00000078937	ENSMUST00000109313.9	Transcript	missense_variant,splice_region_variant	863	778	260	Y/N	Tat/Aat	-	MODERATE	Cpt1b	protein_coding		-1	MGI	1	P1	CCDS27749.1	ENSMUSP00000104936	ENSMUST00000109313.9:c.778G>A		8/19		ENSMUSP00000104936.3:p.Tyr260Asn	deleterious_low_confidence(0)
chr15:99323468_G/A	15:99323468-99323468	A	ENSMUSG00000023009	ENSMUST00000023747.14	Transcript	missense_variant	3251	3034	1012	R/C	Cgt/Tgt	-	MODERATE	Nckap5l	protein_coding		-1	MGI	1	P1	CCDS27820.1	ENSMUSP00000023747	ENSMUST00000023747.14:c.3034G>T		8/13		ENSMUSP00000023747.8:p.Arg1012Cys	deleterious(0.01)
chr15:101795784_C/T	15:101795784-101795784	T	ENSMUSG00000075402	ENSMUST00000100179.2	Transcript	missense_variant	1446	1385	462	R/Q	cGg/cAg	-	MODERATE	Krt76	protein_coding		-1	MGI	1	P1	CCDS27866.1	ENSMUSP00000097754	ENSMUST00000100179.2:c.1385T>A		7/9		ENSMUSP00000097754.2:p.Arg462Gln	deleterious(0)
chr15:101848573_C/T	15:101848573-101848573	T	ENSMUSG00000061397	ENSMUST00000023799.8	Transcript	missense_variant	187	77	26	G/E	gGg/gAg	-	MODERATE	Krt79	protein_coding		-1	MGI	1	P1	CCDS27867.1	ENSMUSP00000023799	ENSMUST00000023799.8:c.77G>A		1/9		ENSMUSP00000023799.8:p.Gly26Glu	deleterious(0.05)
chr17:25962086_G/A	17:25962086-25962086	A	ENSMUSG00000041062	ENSMUST00000047098.7	Transcript	splice_polypyrimidine_tract_variant,intron_variant	-	-	-	-	-	-	LOW	Mslnl	protein_coding	6/15	1	MGI	1	P1	CCDS28525.1	ENSMUSP00000049020	ENSMUST00000047098.7:c.499-16C>A
chr17:34194053_C/A	17:34194053-34194053	A	ENSMUSG00000121503	ENSMUST00000235582.3	Transcript	splice_region_variant,non_coding_transcript_exon_variant	1157	-	-	-	-	-	LOW	H2-K2	lncRNA		-1	EntrezGene					ENSMUST00000235582.3:n.1157C>T		5/5
chr17:34194053_C/A	17:34194053-34194053	A	ENSMUSG00000121503	ENSMUST00000241278.1	Transcript	splice_region_variant,non_coding_transcript_exon_variant	1255	-	-	-	-	-	LOW	H2-K2	lncRNA		-1	EntrezGene					ENSMUST00000241278.1:n.1255C>T		4/4
chr17:34194053_C/A	17:34194053-34194053	A	ENSMUSG00000121503	ENSMUST00000241639.1	Transcript	splice_region_variant,non_coding_transcript_exon_variant	931	-	-	-	-	-	LOW	H2-K2	lncRNA		-1	EntrezGene					ENSMUST00000241639.1:n.931C>T		6/6
chr17:34194053_C/A	17:34194053-34194053	A	ENSMUSG00000121503	ENSMUST00000245105.1	Transcript	splice_region_variant,non_coding_transcript_exon_variant	1007	-	-	-	-	-	LOW	H2-K2	lncRNA		-1	EntrezGene					ENSMUST00000245105.1:n.1007C>T		6/6
chr17:34194053_C/A	17:34194053-34194053	A	ENSMUSG00000121503	ENSMUST00000246682.1	Transcript	splice_region_variant,non_coding_transcript_exon_variant	1247	-	-	-	-	-	LOW	H2-K2	lncRNA		-1	EntrezGene					ENSMUST00000246682.1:n.1247C>T		5/5
chr17:34194053_C/A	17:34194053-34194053	A	ENSMUSG00000121503	ENSMUST00000246714.1	Transcript	splice_region_variant,non_coding_transcript_exon_variant	847	-	-	-	-	-	LOW	H2-K2	lncRNA		-1	EntrezGene					ENSMUST00000246714.1:n.847C>T		6/6
chr17:34194054_T/A	17:34194054-34194054	A	ENSMUSG00000121503	ENSMUST00000235582.3	Transcript	splice_acceptor_variant,non_coding_transcript_variant	-	-	-	-	-	-	HIGH	H2-K2	lncRNA	4/4	-1	EntrezGene					ENSMUST00000235582.3:n.1157-1G>T
chr17:34194054_T/A	17:34194054-34194054	A	ENSMUSG00000121503	ENSMUST00000241278.1	Transcript	splice_acceptor_variant,non_coding_transcript_variant	-	-	-	-	-	-	HIGH	H2-K2	lncRNA	3/3	-1	EntrezGene					ENSMUST00000241278.1:n.1255-1G>T
chr17:34194054_T/A	17:34194054-34194054	A	ENSMUSG00000121503	ENSMUST00000241639.1	Transcript	splice_acceptor_variant,non_coding_transcript_variant	-	-	-	-	-	-	HIGH	H2-K2	lncRNA	5/5	-1	EntrezGene					ENSMUST00000241639.1:n.931-1G>T
chr17:34194054_T/A	17:34194054-34194054	A	ENSMUSG00000121503	ENSMUST00000245105.1	Transcript	splice_acceptor_variant,non_coding_transcript_variant	-	-	-	-	-	-	HIGH	H2-K2	lncRNA	5/5	-1	EntrezGene					ENSMUST00000245105.1:n.1007-1G>T
chr17:34194054_T/A	17:34194054-34194054	A	ENSMUSG00000121503	ENSMUST00000246682.1	Transcript	splice_acceptor_variant,non_coding_transcript_variant	-	-	-	-	-	-	HIGH	H2-K2	lncRNA	4/4	-1	EntrezGene					ENSMUST00000246682.1:n.1247-1G>T
chr17:34194054_T/A	17:34194054-34194054	A	ENSMUSG00000121503	ENSMUST00000246714.1	Transcript	splice_acceptor_variant,non_coding_transcript_variant	-	-	-	-	-	-	HIGH	H2-K2	lncRNA	5/5	-1	EntrezGene					ENSMUST00000246714.1:n.847-1G>T
chr17:34333359_C/T	17:34333359-34333359	T	ENSMUSG00000024335	ENSMUST00000025193.14	Transcript	missense_variant	2999	1291	431	D/N	Gac/Aac	-	MODERATE	Brd2	protein_coding		-1	MGI	1	P2	CCDS28641.1	ENSMUSP00000025193	ENSMUST00000025193.14:c.1291G>A		8/13		ENSMUSP00000025193.7:p.Asp431Asn	deleterious(0)
chr17:34333359_C/T	17:34333359-34333359	T	ENSMUSG00000024335	ENSMUST00000095347.13	Transcript	missense_variant	1299	1153	385	D/N	Gac/Aac	-	MODERATE	Brd2	protein_coding		-1	MGI	5	A2		ENSMUSP00000092990	ENSMUST00000095347.13:c.1153G>A		7/12		ENSMUSP00000092990.8:p.Asp385Asn	deleterious(0)
chr17:34333359_C/T	17:34333359-34333359	T	ENSMUSG00000024335	ENSMUST00000114242.9	Transcript	missense_variant	2825	1291	431	D/N	Gac/Aac	-	MODERATE	Brd2	protein_coding		-1	MGI	1	P2	CCDS28641.1	ENSMUSP00000109880	ENSMUST00000114242.9:c.1291G>A		8/13		ENSMUSP00000109880.3:p.Asp431Asn	deleterious(0)
chr17:34333359_C/T	17:34333359-34333359	T	ENSMUSG00000024335	ENSMUST00000151986.2	Transcript	missense_variant	4354	1291	431	D/N	Gac/Aac	-	MODERATE	Brd2	protein_coding		-1	MGI	1			ENSMUSP00000117359	ENSMUST00000151986.2:c.1291G>A		8/9	cds_end_NF	ENSMUSP00000117359.2:p.Asp431Asn	deleterious_low_confidence(0)
chr17:37610392_G/A	17:37610392-37610392	A	ENSMUSG00000092077	ENSMUST00000058046.6	Transcript	missense_variant	984	920	307	S/L	tCg/tTg	-	MODERATE	Or12d12	protein_coding		-1	MGI		P1	CCDS28744.1	ENSMUSP00000061042	ENSMUST00000058046.6:c.920G>T		1/1		ENSMUSP00000061042.6:p.Ser307Leu	tolerated(0.15)
chr17:37610392_G/A	17:37610392-37610392	A	ENSMUSG00000092077	ENSMUST00000214376.2	Transcript	missense_variant	1044	920	307	S/L	tCg/tTg	-	MODERATE	Or12d12	protein_coding		-1	MGI	5	P1	CCDS28744.1	ENSMUSP00000149603	ENSMUST00000214376.2:c.920G>T		2/2		ENSMUSP00000149603.2:p.Ser307Leu	tolerated(0.15)
chr17:37610392_G/A	17:37610392-37610392	A	ENSMUSG00000092077	ENSMUST00000215392.2	Transcript	missense_variant	954	920	307	S/L	tCg/tTg	-	MODERATE	Or12d12	protein_coding		-1	MGI	5	P1	CCDS28744.1	ENSMUSP00000149851	ENSMUST00000215392.2:c.920G>T		2/2		ENSMUSP00000149851.2:p.Ser307Leu	tolerated(0.15)
chr17:37610650_G/A	17:37610650-37610650	A	ENSMUSG00000092077	ENSMUST00000058046.6	Transcript	missense_variant	726	662	221	T/I	aCc/aTc	-	MODERATE	Or12d12	protein_coding		-1	MGI		P1	CCDS28744.1	ENSMUSP00000061042	ENSMUST00000058046.6:c.662C>T		1/1		ENSMUSP00000061042.6:p.Thr221Ile	tolerated(0.46)
chr17:37610650_G/A	17:37610650-37610650	A	ENSMUSG00000092077	ENSMUST00000214376.2	Transcript	missense_variant	786	662	221	T/I	aCc/aTc	-	MODERATE	Or12d12	protein_coding		-1	MGI	5	P1	CCDS28744.1	ENSMUSP00000149603	ENSMUST00000214376.2:c.662C>T		2/2		ENSMUSP00000149603.2:p.Thr221Ile	tolerated(0.46)
chr17:37610650_G/A	17:37610650-37610650	A	ENSMUSG00000092077	ENSMUST00000215392.2	Transcript	missense_variant	696	662	221	T/I	aCc/aTc	-	MODERATE	Or12d12	protein_coding		-1	MGI	5	P1	CCDS28744.1	ENSMUSP00000149851	ENSMUST00000215392.2:c.662C>T		2/2		ENSMUSP00000149851.2:p.Thr221Ile	tolerated(0.46)
chr17:56002074_G/A	17:56002074-56002074	A	ENSMUSG00000024174	ENSMUST00000086876.7	Transcript	stop_gained	644	499	167	Q/*	Cag/Tag	-	HIGH	Pot1b	protein_coding		-1	MGI	5	P1	CCDS50147.1	ENSMUSP00000084089	ENSMUST00000086876.7:c.499C>T		6/17		ENSMUSP00000084089.6:p.Gln167Ter
chr17:56002074_G/A	17:56002074-56002074	A	ENSMUSG00000024174	ENSMUST00000233802.2	Transcript	stop_gained,NMD_transcript_variant	644	499	167	Q/*	Cag/Tag	-	HIGH	Pot1b	nonsense_mediated_decay		-1	MGI				ENSMUSP00000156762	ENSMUST00000233802.2:c.499C>T		6/17		ENSMUSP00000156762.2:p.Gln167Ter
chr17:56002074_G/A	17:56002074-56002074	A	ENSMUSG00000024174	ENSMUST00000233972.2	Transcript	stop_gained	690	499	167	Q/*	Cag/Tag	-	HIGH	Pot1b	protein_coding		-1	MGI				ENSMUSP00000156746	ENSMUST00000233972.2:c.499C>T		6/16		ENSMUSP00000156746.2:p.Gln167Ter
chr18:5058778_A/C	18:5058778-5058778	C	ENSMUSG00000024236	ENSMUST00000025079.16	Transcript	splice_donor_region_variant,intron_variant	-	-	-	-	-	-	LOW	Svil	protein_coding	8/34	1	MGI	1	P2	CCDS37720.1	ENSMUSP00000025079	ENSMUST00000025079.16:c.1983+4A>C
chr18:5058778_A/C	18:5058778-5058778	C	ENSMUSG00000024236	ENSMUST00000126977.8	Transcript	splice_donor_region_variant,intron_variant	-	-	-	-	-	-	LOW	Svil	protein_coding	11/37	1	MGI	5	P2	CCDS37720.1	ENSMUSP00000115078	ENSMUST00000126977.8:c.1983+4A>C
chr18:5058778_A/C	18:5058778-5058778	C	ENSMUSG00000024236	ENSMUST00000127297.8	Transcript	splice_donor_region_variant,intron_variant	-	-	-	-	-	-	LOW	Svil	protein_coding	7/32	1	MGI	5	A2		ENSMUSP00000115223	ENSMUST00000127297.8:c.1737+4A>C
chr18:5058778_A/C	18:5058778-5058778	C	ENSMUSG00000024236	ENSMUST00000131609.8	Transcript	splice_donor_region_variant,intron_variant,NMD_transcript_variant	-	-	-	-	-	-	LOW	Svil	nonsense_mediated_decay	9/34	1	MGI	5			ENSMUSP00000122242	ENSMUST00000131609.8:c.1983+4A>C
chr18:5058778_A/C	18:5058778-5058778	C	ENSMUSG00000024236	ENSMUST00000140448.8	Transcript	splice_donor_region_variant,intron_variant	-	-	-	-	-	-	LOW	Svil	protein_coding	11/37	1	MGI	5	P2	CCDS37720.1	ENSMUSP00000119803	ENSMUST00000140448.8:c.1983+4A>C
chr18:5058778_A/C	18:5058778-5058778	C	ENSMUSG00000024236	ENSMUST00000143254.8	Transcript	splice_donor_region_variant,intron_variant	-	-	-	-	-	-	LOW	Svil	protein_coding	10/35	1	MGI	5	A2	CCDS84352.1	ENSMUSP00000119287	ENSMUST00000143254.8:c.867+4A>C
chr18:5058778_A/C	18:5058778-5058778	C	ENSMUSG00000024236	ENSMUST00000210707.2	Transcript	splice_donor_region_variant,intron_variant	-	-	-	-	-	-	LOW	Svil	protein_coding	11/37	1	MGI	5	A2		ENSMUSP00000147843	ENSMUST00000210707.2:c.2244+4A>C
chr18:9214372_G/C	18:9214372-9214372	C	ENSMUSG00000036904	ENSMUST00000041080.7	Transcript	missense_variant	2210	1453	485	A/P	Gcg/Ccg	-	MODERATE	Fzd8	protein_coding		1	MGI		P1	CCDS29048.1	ENSMUSP00000039660	ENSMUST00000041080.7:c.1453G>C		1/1		ENSMUSP00000039660.6:p.Ala485Pro	deleterious(0)
chr18:9975661_A/C	18:9975661-9975661	C	ENSMUSG00000024287	ENSMUST00000025137.9	Transcript	missense_variant	1027	740	247	N/T	aAc/aCc	-	MODERATE	Thoc1	protein_coding		1	MGI	1	P1	CCDS37733.1	ENSMUSP00000025137	ENSMUST00000025137.9:c.740A>C		10/21		ENSMUSP00000025137.8:p.Asn247Thr	deleterious(0.01)
chr18:9975661_A/C	18:9975661-9975661	C	ENSMUSG00000024287	ENSMUST00000234975.2	Transcript	missense_variant	137	137	46	N/T	aAc/aCc	-	MODERATE	Thoc1	protein_coding		1	MGI				ENSMUSP00000157070	ENSMUST00000234975.2:c.137A>C		2/9	cds_start_NF	ENSMUSP00000157070.2:p.Asn46Thr	deleterious(0)
chr2:69501571_G/A	2:69501571-69501571	A	ENSMUSG00000075307	ENSMUST00000100050.4	Transcript	missense_variant	1108	1031	344	R/Q	cGg/cAg	-	MODERATE	Klhl41	protein_coding		1	MGI	1	P1	CCDS38136.1	ENSMUSP00000097627			1/6		ENSMUSP00000097627.4:p.Arg344Gln
chr2:76776298_T/C	2:76776298-76776298	C	ENSMUSG00000051747	ENSMUST00000011934.13	Transcript	missense_variant	4874	4743	1581	I/M	atA/atG	-	MODERATE	Ttn	protein_coding		-1	MGI	5			ENSMUSP00000011934	ENSMUST00000011934.13:c.4743C>G		27/191		ENSMUSP00000011934.7:p.Ile1581Met
chr2:76776298_T/C	2:76776298-76776298	C	ENSMUSG00000051747	ENSMUST00000099980.10	Transcript	missense_variant	4874	4743	1581	I/M	atA/atG	-	MODERATE	Ttn	protein_coding		-1	MGI	5			ENSMUSP00000097560	ENSMUST00000099980.10:c.4743C>G		27/45		ENSMUSP00000097560.4:p.Ile1581Met
chr2:76776298_T/C	2:76776298-76776298	C	ENSMUSG00000051747	ENSMUST00000099981.10	Transcript	missense_variant	5012	4881	1627	I/M	atA/atG	-	MODERATE	Ttn	protein_coding		-1	MGI	5	P1		ENSMUSP00000097561	ENSMUST00000099981.10:c.4881C>G		28/347		ENSMUSP00000097561.4:p.Ile1627Met
chr2:76776298_T/C	2:76776298-76776298	C	ENSMUSG00000051747	ENSMUST00000111846.9	Transcript	missense_variant	4881	4881	1627	I/M	atA/atG	-	MODERATE	Ttn	protein_coding		-1	MGI	5		CCDS38154.1	ENSMUSP00000107477	ENSMUST00000111846.9:c.4881C>G		27/312		ENSMUSP00000107477.3:p.Ile1627Met
chr2:76776298_T/C	2:76776298-76776298	C	ENSMUSG00000051747	ENSMUST00000111882.9	Transcript	missense_variant	5104	4881	1627	I/M	atA/atG	-	MODERATE	Ttn	protein_coding		-1	MGI	5			ENSMUSP00000107513	ENSMUST00000111882.9:c.4881C>G		28/313		ENSMUSP00000107513.3:p.Ile1627Met
chr2:85753673_A/AC	2:85753673-85753673	C	ENSMUSG00000042863	ENSMUST00000056718.5	Transcript	frameshift_variant	101-102	60-61	20-21	-/X	-/C	-	HIGH	Or5m13b	protein_coding		1	MGI		P1	CCDS16228.1	ENSMUSP00000049887	ENSMUST00000056718.5:c.60_61insC		1/1		ENSMUSP00000049887.4:p.Ala21ArgfsTer22
chr2:85753673_A/AC	2:85753673-85753673	C	ENSMUSG00000042863	ENSMUST00000217615.2	Transcript	frameshift_variant	244-245	60-61	20-21	-/X	-/C	-	HIGH	Or5m13b	protein_coding		1	MGI	5	P1	CCDS16228.1	ENSMUSP00000150995	ENSMUST00000217615.2:c.60_61insC		2/2		ENSMUSP00000150995.2:p.Ala21ArgfsTer22
chr2:85753673_A/AC	2:85753673-85753673	C	ENSMUSG00000042863	ENSMUST00000219615.2	Transcript	frameshift_variant	171-172	60-61	20-21	-/X	-/C	-	HIGH	Or5m13b	protein_coding		1	MGI	5	P1	CCDS16228.1	ENSMUSP00000151927	ENSMUST00000219615.2:c.60_61insC		2/2		ENSMUSP00000151927.2:p.Ala21ArgfsTer22
chr2:89156506_G/A	2:89156506-89156506	A	ENSMUSG00000075092	ENSMUST00000099785.2	Transcript	missense_variant	17	17	6	S/F	tCt/tTt	-	MODERATE	Or4c124	protein_coding		-1	MGI		P1	CCDS16375.1	ENSMUSP00000097373			1/1		ENSMUSP00000097373.2:p.Ser6Phe
chr2:89156506_G/A	2:89156506-89156506	A	ENSMUSG00000075092	ENSMUST00000213860.2	Transcript	missense_variant	1240	17	6	S/F	tCt/tTt	-	MODERATE	Or4c124	protein_coding		-1	MGI	3	P1	CCDS16375.1	ENSMUSP00000150860			3/3		ENSMUSP00000150860.2:p.Ser6Phe
chr2:89156506_G/A	2:89156506-89156506	A	ENSMUSG00000075092	ENSMUST00000215679.2	Transcript	missense_variant	1216	17	6	S/F	tCt/tTt	-	MODERATE	Or4c124	protein_coding		-1	MGI	5	P1	CCDS16375.1	ENSMUSP00000150307			3/3		ENSMUSP00000150307.2:p.Ser6Phe
chr2:164854954_A/T	2:164854954-164854954	T	ENSMUSG00000039804	ENSMUST00000040381.15	Transcript	missense_variant	381	167	56	V/D	gTt/gAt	-	MODERATE	Ncoa5	protein_coding		-1	MGI	1	P2	CCDS17068.1	ENSMUSP00000046388			3/8		ENSMUSP00000046388.9:p.Val56Asp
chr2:164854954_A/T	2:164854954-164854954	T	ENSMUSG00000039804	ENSMUST00000122070.2	Transcript	missense_variant	302	167	56	V/D	gTt/gAt	-	MODERATE	Ncoa5	protein_coding		-1	MGI	5	A1		ENSMUSP00000113166			3/8		ENSMUSP00000113166.2:p.Val56Asp
chr2:164854954_A/T	2:164854954-164854954	T	ENSMUSG00000039804	ENSMUST00000153905.2	Transcript	missense_variant	332	167	56	V/D	gTt/gAt	-	MODERATE	Ncoa5	protein_coding		-1	MGI	2			ENSMUSP00000116778			3/3	cds_end_NF	ENSMUSP00000116778.2:p.Val56Asp
chr3:88984363_C/A	3:88984363-88984363	A	ENSMUSG00000028053	ENSMUST00000090933.5	Transcript	missense_variant	8951	8851	2951	L/I	Cta/Ata	-	MODERATE	Ash1l	protein_coding		1	MGI	5	P1	CCDS17487.1	ENSMUSP00000088451			27/27		ENSMUSP00000088451.5:p.Leu2951Ile
chr3:88984363_C/A	3:88984363-88984363	A	ENSMUSG00000028053	ENSMUST00000186583.7	Transcript	missense_variant	9325	8851	2951	L/I	Cta/Ata	-	MODERATE	Ash1l	protein_coding		1	MGI	5	P1	CCDS17487.1	ENSMUSP00000140251			28/28		ENSMUSP00000140251.2:p.Leu2951Ile
chr4:9594659_T/G	4:9594659-9594659	G	ENSMUSG00000028207	ENSMUST00000078139.13	Transcript	splice_donor_region_variant,intron_variant	-	-	-	-	-	-	LOW	Asph	protein_coding	12/23	-1	MGI	1	P1	CCDS38690.1	ENSMUSP00000077273	ENSMUST00000078139.13:c.880+4A>C
chr4:9594659_T/G	4:9594659-9594659	G	ENSMUSG00000028207	ENSMUST00000084915.11	Transcript	splice_donor_region_variant,intron_variant	-	-	-	-	-	-	LOW	Asph	protein_coding	12/13	-1	MGI	5		CCDS51116.1	ENSMUSP00000081978	ENSMUST00000084915.11:c.880+4A>C
chr4:9594659_T/G	4:9594659-9594659	G	ENSMUSG00000028207	ENSMUST00000108333.8	Transcript	splice_donor_region_variant,intron_variant	-	-	-	-	-	-	LOW	Asph	protein_coding	12/13	-1	MGI	5		CCDS51113.1	ENSMUSP00000103970	ENSMUST00000108333.8:c.733+4A>C
chr4:9594659_T/G	4:9594659-9594659	G	ENSMUSG00000028207	ENSMUST00000108334.8	Transcript	splice_donor_region_variant,intron_variant	-	-	-	-	-	-	LOW	Asph	protein_coding	12/13	-1	MGI	5		CCDS51112.1	ENSMUSP00000103971	ENSMUST00000108334.8:c.766+4A>C
chr4:9594659_T/G	4:9594659-9594659	G	ENSMUSG00000028207	ENSMUST00000108335.8	Transcript	splice_donor_region_variant,intron_variant	-	-	-	-	-	-	LOW	Asph	protein_coding	10/11	-1	MGI	5		CCDS51111.1	ENSMUSP00000103972	ENSMUST00000108335.8:c.595+4A>C
chr4:9594659_T/G	4:9594659-9594659	G	ENSMUSG00000028207	ENSMUST00000108337.8	Transcript	splice_donor_region_variant,intron_variant	-	-	-	-	-	-	LOW	Asph	protein_coding	11/12	-1	MGI	1		CCDS51115.1	ENSMUSP00000103974	ENSMUST00000108337.8:c.832+4A>C
chr4:9594659_T/G	4:9594659-9594659	G	ENSMUSG00000028207	ENSMUST00000108339.8	Transcript	splice_donor_region_variant,intron_variant	-	-	-	-	-	-	LOW	Asph	protein_coding	11/22	-1	MGI	1		CCDS71341.1	ENSMUSP00000103976	ENSMUST00000108339.8:c.631+4A>C
chr4:9594659_T/G	4:9594659-9594659	G	ENSMUSG00000028207	ENSMUST00000108340.9	Transcript	splice_donor_region_variant,intron_variant	-	-	-	-	-	-	LOW	Asph	protein_coding	11/22	-1	MGI	1		CCDS51114.1	ENSMUSP00000103977	ENSMUST00000108340.9:c.832+4A>C
chr4:9594659_T/G	4:9594659-9594659	G	ENSMUSG00000028207	ENSMUST00000124408.2	Transcript	splice_donor_region_variant,intron_variant,non_coding_transcript_variant	-	-	-	-	-	-	LOW	Asph	protein_coding_CDS_not_defined	2/3	-1	MGI	1				ENSMUST00000124408.2:n.349+4A>C
chr4:9859925_G/A	4:9859925-9859925	A	ENSMUSG00000051279	ENSMUST00000057613.3	Transcript	missense_variant	1112	1006	336	A/T	Gcc/Acc	-	MODERATE	Gdf6	protein_coding		1	MGI	1	P1	CCDS17960.1	ENSMUSP00000062884	ENSMUST00000057613.3:c.1006G>A		2/2		ENSMUSP00000062884.3:p.Ala336Thr	tolerated(0.16)
chr4:28948731_G/A	4:28948731-28948731	A	ENSMUSG00000028289	ENSMUST00000029964.12	Transcript	missense_variant	2311	2058	686	M/I	atG/atA	-	MODERATE	Epha7	protein_coding		1	MGI	1	P4	CCDS18013.1	ENSMUSP00000029964	ENSMUST00000029964.12:c.2058G>A		11/17		ENSMUSP00000029964.6:p.Met686Ile	deleterious_low_confidence(0)
chr4:28948731_G/A	4:28948731-28948731	A	ENSMUSG00000028289	ENSMUST00000108191.2	Transcript	missense_variant	2180	2046	682	M/I	atG/atA	-	MODERATE	Epha7	protein_coding		1	MGI	1	A1	CCDS71353.1	ENSMUSP00000103826	ENSMUST00000108191.2:c.2046G>A		11/17		ENSMUSP00000103826.2:p.Met682Ile	deleterious_low_confidence(0)
chr4:32501650_C/T	4:32501650-32501650	T	ENSMUSG00000040270	ENSMUST00000037416.13	Transcript	missense_variant	434	26	9	S/F	tCc/tTc	-	MODERATE	Bach2	protein_coding		1	MGI	5			ENSMUSP00000043693	ENSMUST00000037416.13:c.26C>T		4/8		ENSMUSP00000043693.7:p.Ser9Phe	deleterious(0)
chr4:32501650_C/T	4:32501650-32501650	T	ENSMUSG00000040270	ENSMUST00000108180.9	Transcript	missense_variant	580	26	9	S/F	tCc/tTc	-	MODERATE	Bach2	protein_coding		1	MGI	5	P1	CCDS51135.1	ENSMUSP00000103815	ENSMUST00000108180.9:c.26C>T		4/7		ENSMUSP00000103815.3:p.Ser9Phe	deleterious(0)
chr4:32501650_C/T	4:32501650-32501650	T	ENSMUSG00000040270	ENSMUST00000171600.2	Transcript	missense_variant	187	26	9	S/F	tCc/tTc	-	MODERATE	Bach2	protein_coding		1	MGI	1	P1	CCDS51135.1	ENSMUSP00000131592	ENSMUST00000171600.2:c.26C>T		2/5		ENSMUSP00000131592.2:p.Ser9Phe	deleterious(0)
chr4:34042017_A/C	4:34042017-34042017	C	ENSMUSG00000028264	ENSMUST00000029927.6	Transcript	missense_variant	513	318	106	I/M	atT/atG	-	MODERATE	Spaca1	protein_coding		-1	MGI	1	P2	CCDS18026.1	ENSMUSP00000029927	ENSMUST00000029927.6:c.318T>G		3/7		ENSMUSP00000029927.6:p.Ile106Met	tolerated(0.16)
chr4:34042017_A/C	4:34042017-34042017	C	ENSMUSG00000028264	ENSMUST00000084734.11	Transcript	missense_variant	361	318	106	I/M	atT/atG	-	MODERATE	Spaca1	protein_coding		-1	MGI	1	A2	CCDS71357.1	ENSMUSP00000081785	ENSMUST00000084734.11:c.318T>G		3/8		ENSMUSP00000081785.5:p.Ile106Met	tolerated(0.17)
chr4:45284079_C/T	4:45284079-45284079	T	ENSMUSG00000035615	ENSMUST00000044773.12	Transcript	missense_variant	2955	2899	967	P/S	Cct/Tct	-	MODERATE	Frmpd1	protein_coding		1	MGI	1	P1	CCDS38753.1	ENSMUSP00000047232	ENSMUST00000044773.12:c.2899C>T		16/16		ENSMUSP00000047232.6:p.Pro967Ser	tolerated(0.24)
chr4:45284079_C/T	4:45284079-45284079	T	ENSMUSG00000035615	ENSMUST00000107804.2	Transcript	missense_variant	3384	2899	967	P/S	Cct/Tct	-	MODERATE	Frmpd1	protein_coding		1	MGI	5	P1	CCDS38753.1	ENSMUSP00000103434	ENSMUST00000107804.2:c.2899C>T		16/16		ENSMUSP00000103434.2:p.Pro967Ser	tolerated(0.24)
chr4:45803779_C/G	4:45803779-45803779	G	ENSMUSG00000035561	ENSMUST00000044384.5	Transcript	missense_variant	1473	1316	439	A/G	gCc/gGc	-	MODERATE	Aldh1b1	protein_coding		1	MGI	1	P1	CCDS18139.1	ENSMUSP00000041260	ENSMUST00000044384.5:c.1316C>G		2/2		ENSMUSP00000041260.5:p.Ala439Gly	deleterious_low_confidence(0.01)
chr4:46152900_C/T	4:46152900-46152900	T	ENSMUSG00000028330	ENSMUST00000030014.9	Transcript	splice_polypyrimidine_tract_variant,intron_variant	-	-	-	-	-	-	LOW	Ncbp1	protein_coding	7/22	1	MGI	1	P1	CCDS18145.1	ENSMUSP00000030014	ENSMUST00000030014.9:c.682-10C>T
chr4:55009954_G/A	4:55009954-55009954	A	ENSMUSG00000060206	ENSMUST00000098070.10	Transcript	missense_variant	2206	1919	640	S/N	aGc/aAc	-	MODERATE	Zfp462	protein_coding		1	MGI	5	P1	CCDS38764.1	ENSMUSP00000095677	ENSMUST00000098070.10:c.1919G>A		3/13		ENSMUSP00000095677.4:p.Ser640Asn	deleterious(0.01)
chr4:58951888_G/A	4:58951888-58951888	A	ENSMUSG00000038630	ENSMUST00000107554.2	Transcript	missense_variant	720	562	188	E/K	Gaa/Aaa	-	MODERATE	Zkscan16	protein_coding		1	MGI	5	P1	CCDS38771.1	ENSMUSP00000103178	ENSMUST00000107554.2:c.562G>A		4/6		ENSMUSP00000103178.2:p.Glu188Lys	deleterious(0.04)
chr4:59062670_G/A	4:59062670-59062670	A	ENSMUSG00000038598	ENSMUST00000107547.2	Transcript	missense_variant	2689	2585	862	P/L	cCc/cTc	-	MODERATE	Shoc1	protein_coding		-1	MGI	5	P1		ENSMUSP00000103171	ENSMUST00000107547.2:c.2585C>T		20/28		ENSMUSP00000103171.2:p.Pro862Leu	deleterious(0)
chr4:123407669_T/C	4:123407669-123407669	C	ENSMUSG00000028649	ENSMUST00000082108.12	Transcript	stop_lost	840	669	223	*/W	tgA/tgG	-	HIGH	Macf1	protein_coding		-1	MGI	1		CCDS57294.1	ENSMUSP00000080755			6/93		ENSMUSP00000080755.6:p.Ter223TrpextTer?
chr4:123407669_T/C	4:123407669-123407669	C	ENSMUSG00000028649	ENSMUST00000106224.9	Transcript	stop_lost	840	669	223	*/W	tgA/tgG	-	HIGH	Macf1	protein_coding		-1	MGI	5	P1	CCDS57295.1	ENSMUSP00000101831			6/98		ENSMUSP00000101831.3:p.Ter223TrpextTer?
chr4:123407669_T/C	4:123407669-123407669	C	ENSMUSG00000028649	ENSMUST00000147030.2	Transcript	stop_lost	736	543	181	*/W	tgA/tgG	-	HIGH	Macf1	protein_coding		-1	MGI	1			ENSMUSP00000123246			6/39	cds_end_NF	ENSMUSP00000123246.2:p.Ter181TrpextTer?
chr4:123407669_T/C	4:123407669-123407669	C	ENSMUSG00000028649	ENSMUST00000147228.8	Transcript	stop_lost	1311	1122	374	*/W	tgA/tgG	-	HIGH	Macf1	protein_coding		-1	MGI	1			ENSMUSP00000115847			2/35	cds_end_NF	ENSMUSP00000115847.2:p.Ter374TrpextTer?
chr4:123407669_T/C	4:123407669-123407669	C	ENSMUSG00000028649	ENSMUST00000151346.8	Transcript	stop_lost	387	387	129	*/W	tgA/tgG	-	HIGH	Macf1	protein_coding		-1	MGI	5			ENSMUSP00000114568			4/90	cds_start_NF	ENSMUSP00000114568.2:p.Ter129TrpextTer?
chr4:123407669_T/C	4:123407669-123407669	C	ENSMUSG00000028649	ENSMUST00000238555.2	Transcript	stop_lost	989	654	218	*/W	tgA/tgG	-	HIGH	Macf1	protein_coding		-1	MGI				ENSMUSP00000158828			7/94		ENSMUSP00000158828.2:p.Ter218TrpextTer?
chr4:123407669_T/C	4:123407669-123407669	C	ENSMUSG00000028649	ENSMUST00000238731.2	Transcript	stop_lost	777	612	204	*/W	tgA/tgG	-	HIGH	Macf1	protein_coding		-1	MGI				ENSMUSP00000158792			7/94		ENSMUSP00000158792.2:p.Ter204TrpextTer?
chr4:123407669_T/C	4:123407669-123407669	C	ENSMUSG00000028649	ENSMUST00000238866.2	Transcript	stop_lost	606	501	167	*/W	tgA/tgG	-	HIGH	Macf1	protein_coding		-1	MGI				ENSMUSP00000158868			6/10	cds_end_NF	ENSMUSP00000158868.2:p.Ter167TrpextTer?
chr4:123407669_T/C	4:123407669-123407669	C	ENSMUSG00000028649	ENSMUST00000247736.1	Transcript	stop_lost	904	516	172	*/W	tgA/tgG	-	HIGH	Macf1	protein_coding		-1	MGI				ENSMUSP00000159521			8/12	cds_end_NF	ENSMUSP00000159521.1:p.Ter172TrpextTer?
chr4:123407669_T/C	4:123407669-123407669	C	ENSMUSG00000028649	ENSMUST00000247737.1	Transcript	stop_lost	785	669	223	*/W	tgA/tgG	-	HIGH	Macf1	protein_coding		-1	MGI				ENSMUSP00000159522			7/10	cds_end_NF	ENSMUSP00000159522.1:p.Ter223TrpextTer?
chr4:136660613_C/T	4:136660613-136660613	T	ENSMUSG00000028661	ENSMUST00000030420.9	Transcript	missense_variant	2173	2104	702	V/I	Gtc/Atc	-	MODERATE	Epha8	protein_coding		-1	MGI	1	P1	CCDS18813.1	ENSMUSP00000030420	ENSMUST00000030420.9:c.2104G>A		11/17		ENSMUSP00000030420.9:p.Val702Ile	deleterious_low_confidence(0)
chr5:34616599_C/T	5:34616599-34616599	T	ENSMUSG00000037210	ENSMUST00000094867.8	Transcript	missense_variant	1915	1915	639	L/F	Ctc/Ttc	-	MODERATE	Fam193a	protein_coding		1	MGI	5	A2		ENSMUSP00000092463			11/17		ENSMUSP00000092463.5:p.Leu639Phe
chr5:34616599_C/T	5:34616599-34616599	T	ENSMUSG00000037210	ENSMUST00000180376.8	Transcript	missense_variant	3046	2773	925	L/F	Ctc/Ttc	-	MODERATE	Fam193a	protein_coding		1	MGI	5	P2		ENSMUSP00000138082			15/21		ENSMUSP00000138082.2:p.Leu925Phe
chr5:86182142_T/G	5:86182142-86182142	G	ENSMUSG00000029253	ENSMUST00000031170.10	Transcript	missense_variant	1979	1741	581	T/P	Aca/Cca	-	MODERATE	Cenpc1	protein_coding		-1	MGI	1	P1	CCDS39123.1	ENSMUSP00000031170			10/19		ENSMUSP00000031170.9:p.Thr581Pro
chr5:112840633_T/C	5:112840633-112840633	C	ENSMUSG00000072720	ENSMUST00000086617.11	Transcript	missense_variant	7387	7159	2387	K/E	Aag/Gag	-	MODERATE	Myo18b	protein_coding		-1	MGI	5	P1	CCDS51618.1	ENSMUSP00000083810	ENSMUST00000086617.11:c.7159C>G		43/44		ENSMUSP00000083810.5:p.Lys2387Glu	tolerated(0.29)
chr6:12555200_C/A	6:12555200-12555200	A	ENSMUSG00000032625	ENSMUST00000119581.7	Transcript	missense_variant	1140	683	228	R/L	cGg/cTg	-	MODERATE	Thsd7a	protein_coding		-1	MGI	5	P4	CCDS51721.1	ENSMUSP00000113681	ENSMUST00000119581.7:c.683A>T		2/28		ENSMUSP00000113681.3:p.Arg228Leu	deleterious_low_confidence(0.01)
chr6:12555200_C/A	6:12555200-12555200	A	ENSMUSG00000032625	ENSMUST00000172356.8	Transcript	missense_variant	983	683	228	R/L	cGg/cTg	-	MODERATE	Thsd7a	protein_coding		-1	MGI	5	A2		ENSMUSP00000131662	ENSMUST00000172356.8:c.683A>T		2/28		ENSMUSP00000131662.2:p.Arg228Leu	deleterious_low_confidence(0.01)
chr6:13641813_A/T	6:13641813-13641813	T	ENSMUSG00000042742	ENSMUST00000045235.8	Transcript	missense_variant	473	340	114	F/I	Ttt/Att	-	MODERATE	Bmt2	protein_coding		-1	MGI	1	P1	CCDS51723.1	ENSMUSP00000040578	ENSMUST00000045235.8:c.340C>A		3/5		ENSMUSP00000040578.6:p.Phe114Ile	tolerated(0.14)
chr6:13641813_A/T	6:13641813-13641813	T	ENSMUSG00000042742	ENSMUST00000203078.2	Transcript	missense_variant	445	340	114	F/I	Ttt/Att	-	MODERATE	Bmt2	protein_coding		-1	MGI	1			ENSMUSP00000144704	ENSMUST00000203078.2:c.340C>A		3/4		ENSMUSP00000144704.2:p.Phe114Ile	deleterious(0.04)
chr6:17660742_T/C	6:17660742-17660742	C	ENSMUSG00000015733	ENSMUST00000015877.14	Transcript	splice_region_variant,splice_polypyrimidine_tract_variant,intron_variant	-	-	-	-	-	-	LOW	Capza2	protein_coding	6/9	1	MGI	1	P1	CCDS19926.1	ENSMUSP00000015877	ENSMUST00000015877.14:c.507-6T>C
chr6:17660742_T/C	6:17660742-17660742	C	ENSMUSG00000015733	ENSMUST00000130606.8	Transcript	missense_variant,NMD_transcript_variant	533	521	174	F/S	tTt/tCt	-	MODERATE	Capza2	nonsense_mediated_decay		1	MGI	5			ENSMUSP00000123398	ENSMUST00000130606.8:c.521T>C		7/10		ENSMUSP00000123398.2:p.Phe174Ser	deleterious_low_confidence(0.01)
chr6:29366946_T/C	6:29366946-29366946	C	ENSMUSG00000029767	ENSMUST00000031779.17	Transcript	missense_variant	722	613	205	Y/H	Tat/Cat	-	MODERATE	Calu	protein_coding		1	MGI	1	P1	CCDS19957.1	ENSMUSP00000031779	ENSMUST00000031779.17:c.613G>C		5/7		ENSMUSP00000031779.11:p.Tyr205His	deleterious(0)
chr6:29366946_T/C	6:29366946-29366946	C	ENSMUSG00000029767	ENSMUST00000090481.14	Transcript	missense_variant	709	613	205	Y/H	Tat/Cat	-	MODERATE	Calu	protein_coding		1	MGI	1		CCDS19958.1	ENSMUSP00000087967	ENSMUST00000090481.14:c.613G>C		5/7		ENSMUSP00000087967.8:p.Tyr205His	deleterious(0)
chr6:29366946_T/C	6:29366946-29366946	C	ENSMUSG00000029767	ENSMUST00000156163.2	Transcript	missense_variant	225	226	76	Y/H	Tat/Cat	-	MODERATE	Calu	protein_coding		1	MGI	2			ENSMUSP00000133615	ENSMUST00000156163.2:c.226G>C		3/4	cds_start_NF	ENSMUSP00000133615.2:p.Tyr76His	deleterious_low_confidence(0)
chr6:29366946_T/C	6:29366946-29366946	C	ENSMUSG00000029767	ENSMUST00000172974.8	Transcript	missense_variant	759	613	205	Y/H	Tat/Cat	-	MODERATE	Calu	protein_coding		1	MGI	5			ENSMUSP00000133390	ENSMUST00000172974.8:c.613G>C		5/6		ENSMUSP00000133390.2:p.Tyr205His	deleterious(0)
chr6:29366946_T/C	6:29366946-29366946	C	ENSMUSG00000029767	ENSMUST00000173216.8	Transcript	missense_variant	338	157	53	Y/H	Tat/Cat	-	MODERATE	Calu	protein_coding		1	MGI	5			ENSMUSP00000134708	ENSMUST00000173216.8:c.157G>C		3/5		ENSMUSP00000134708.2:p.Tyr53His	deleterious_low_confidence(0)
chr6:29422089_C/T	6:29422089-29422089	T	ENSMUSG00000029769	ENSMUST00000145310.8	Transcript	missense_variant,stop_retained_variant	1372	1330	444	Q/*	Caa/Taa	-	MODERATE	Ccdc136	protein_coding		1	MGI	5	A2	CCDS85021.1	ENSMUSP00000145331			9/10		ENSMUSP00000145331.2:p.Gln444Ter
chr6:82914092_A/G	6:82914092-82914092	G	ENSMUSG00000000627	ENSMUST00000000641.15	Transcript	missense_variant	411	265	89	Y/H	Tac/Cac	-	MODERATE	Sema4f	protein_coding		-1	MGI	1	P1	CCDS20264.1	ENSMUSP00000000641	ENSMUST00000000641.15:c.265G>C		2/14		ENSMUSP00000000641.10:p.Tyr89His	deleterious(0)
chr6:83079277_C/G	6:83079277-83079277	G	ENSMUSG00000107499	ENSMUST00000101254.9	Transcript	missense_variant	696	613	205	P/A	Ccg/Gcg	-	MODERATE	Ccdc142	protein_coding		1	MGI	5	P1	CCDS39527.1	ENSMUSP00000098812			1/9		ENSMUSP00000098812.4:p.Pro205Ala
chr6:92051094_G/A	6:92051094-92051094	A	ENSMUSG00000034037	ENSMUST00000089334.9	Transcript	missense_variant	4521	4369	1457	E/K	Gag/Aag	-	MODERATE	Fgd5	protein_coding		1	MGI	1	A2	CCDS20371.2	ENSMUSP00000086748	ENSMUST00000089334.9:c.4369G>A		20/21		ENSMUSP00000086748.3:p.Glu1457Lys	deleterious(0)
chr6:92051094_G/A	6:92051094-92051094	A	ENSMUSG00000034037	ENSMUST00000113466.2	Transcript	missense_variant	4047	3895	1299	E/K	Gag/Aag	-	MODERATE	Fgd5	protein_coding		1	MGI	1	P2		ENSMUSP00000109093	ENSMUST00000113466.2:c.3895G>A		19/20		ENSMUSP00000109093.2:p.Glu1299Lys	deleterious(0)
chr6:124721678_A/T	6:124721678-124721678	T	ENSMUSG00000004263	ENSMUST00000088357.12	Transcript	splice_donor_5th_base_variant,intron_variant	-	-	-	-	-	-	LOW	Atn1	protein_coding	7/9	-1	MGI	1	P1	CCDS20526.1	ENSMUSP00000085695	ENSMUST00000088357.12:c.3169+5G>A
chr7:86385711_A/C	7:86385711-86385711	C	ENSMUSG00000001773	ENSMUST00000001824.7	Transcript	stop_lost	1508	1324	442	*/G	Tga/Gga	-	HIGH	Folh1	protein_coding		-1	MGI	1	P1	CCDS21436.1	ENSMUSP00000001824	ENSMUST00000001824.7:c.1324A>G		12/19		ENSMUSP00000001824.6:p.Ter442GlyextTer?
chr7:86385711_A/C	7:86385711-86385711	C	ENSMUSG00000001773	ENSMUST00000107271.10	Transcript	stop_lost	1274	1225	409	*/G	Tga/Gga	-	HIGH	Folh1	protein_coding		-1	MGI	1		CCDS52300.1	ENSMUSP00000102892	ENSMUST00000107271.10:c.1225A>G		11/18		ENSMUSP00000102892.4:p.Ter409GlyextTer?
chr8:70539783_T/C	8:70539783-70539783	C	ENSMUSG00000007594	ENSMUST00000007738.11	Transcript	splice_donor_variant	-	-	-	-	-	-	HIGH	Hapln4	protein_coding	4/4	1	MGI	1	P1	CCDS40365.1	ENSMUSP00000007738	ENSMUST00000007738.11:c.811+2T>C
chr9:3418714_T/G	9:3418714-3418714	G	ENSMUSG00000025898	ENSMUST00000027027.7	Transcript	missense_variant	1006	500	167	L/R	cTc/cGc	-	MODERATE	Cwf19l2	protein_coding		1	MGI	1	P1	CCDS22793.1	ENSMUSP00000027027	ENSMUST00000027027.7:c.500T>G		5/18		ENSMUSP00000027027.6:p.Leu167Arg	tolerated(0.35)
chr9:4472110_T/G	9:4472110-4472110	G	ENSMUSG00000025892	ENSMUST00000027020.13	Transcript	missense_variant	1857	1378	460	I/L	Atc/Ctc	-	MODERATE	Gria4	protein_coding		-1	MGI	5	A1	CCDS52715.1	ENSMUSP00000027020	ENSMUST00000027020.13:c.1378A>C		11/17		ENSMUSP00000027020.7:p.Ile460Leu	deleterious_low_confidence(0)
chr9:4472110_T/G	9:4472110-4472110	G	ENSMUSG00000025892	ENSMUST00000063508.15	Transcript	missense_variant	1765	1378	460	I/L	Atc/Ctc	-	MODERATE	Gria4	protein_coding		-1	MGI	1	P4	CCDS22797.1	ENSMUSP00000066980	ENSMUST00000063508.15:c.1378A>C		11/17		ENSMUSP00000066980.8:p.Ile460Leu	deleterious_low_confidence(0)
chr9:4472110_T/G	9:4472110-4472110	G	ENSMUSG00000025892	ENSMUST00000212533.2	Transcript	missense_variant	1623	1378	460	I/L	Atc/Ctc	-	MODERATE	Gria4	protein_coding		-1	MGI	1	A1	CCDS52715.1	ENSMUSP00000148533	ENSMUST00000212533.2:c.1378A>C		10/16		ENSMUSP00000148533.2:p.Ile460Leu	deleterious_low_confidence(0)
chr9:6955970_C/T	9:6955970-6955970	T	ENSMUSG00000047193	ENSMUST00000048417.13	Transcript	stop_gained	12479	12390	4130	W/*	tgG/tgA	-	HIGH	Dync2h1	protein_coding		-1	MGI	1	P2	CCDS40528.1	ENSMUSP00000046733	ENSMUST00000048417.13:c.12390G>A		85/89		ENSMUSP00000046733.7:p.Trp4130Ter
chr9:6955970_C/T	9:6955970-6955970	T	ENSMUSG00000047193	ENSMUST00000140466.8	Transcript	stop_gained	12771	12390	4130	W/*	tgG/tgA	-	HIGH	Dync2h1	protein_coding		-1	MGI	5	P2	CCDS40528.1	ENSMUSP00000120007	ENSMUST00000140466.8:c.12390G>A		86/90		ENSMUSP00000120007.2:p.Trp4130Ter
chr9:6955970_C/T	9:6955970-6955970	T	ENSMUSG00000047193	ENSMUST00000147193.8	Transcript	stop_gained	12411	12411	4137	W/*	tgG/tgA	-	HIGH	Dync2h1	protein_coding		-1	MGI	5	A1		ENSMUSP00000116679	ENSMUST00000147193.8:c.12411G>A		86/90		ENSMUSP00000116679.2:p.Trp4137Ter
chr9:39751203_A/C	9:39751203-39751203	C	ENSMUSG00000093934	ENSMUST00000075467.2	Transcript	missense_variant	472	472	158	I/L	Att/Ctt	-	MODERATE	Or8g2b	protein_coding		1	MGI		P1	CCDS23063.1	ENSMUSP00000074913	ENSMUST00000075467.2:c.472G>C		1/1		ENSMUSP00000074913.2:p.Ile158Leu	tolerated_low_confidence(0.13)
chr9:39751203_A/C	9:39751203-39751203	C	ENSMUSG00000093934	ENSMUST00000214242.2	Transcript	missense_variant	653	472	158	I/L	Att/Ctt	-	MODERATE	Or8g2b	protein_coding		1	MGI	5	P1	CCDS23063.1	ENSMUSP00000148850	ENSMUST00000214242.2:c.472G>C		2/2		ENSMUSP00000148850.2:p.Ile158Leu	tolerated_low_confidence(0.13)
SCC 40
ID	Location	Allele	Gene	Feature	Feature_type	Consequence	cDNA_position	CDS_position	Protein_position	Amino_acids	Codons	Existing_variation	IMPACT	SYMBOL	BIOTYPE	INTRON	STRAND	SYMBOL_SOURCE	TSL	APPRIS	CCDS	ENSP	HGVSc	DISTANCE	EXON	FLAGS	HGVSp	SIFT	HGVS_OFFSET
chr1:62783515_C/G	1:62783515-62783515	G	ENSMUSG00000025969	ENSMUST00000027112.13	Transcript	missense_variant	1118	615	205	D/E	gaC/gaG	-	MODERATE	Nrp2	protein_coding		1	MGI	1		CCDS35592.1	ENSMUSP00000027112	ENSMUST00000027112.13:c.615A>G		4/16		ENSMUSP00000027112.7:p.Asp205Glu
chr1:62783515_C/G	1:62783515-62783515	G	ENSMUSG00000025969	ENSMUST00000063594.13	Transcript	missense_variant	1118	615	205	D/E	gaC/gaG	-	MODERATE	Nrp2	protein_coding		1	MGI	1	A1	CCDS35590.1	ENSMUSP00000069379	ENSMUST00000063594.13:c.615A>G		4/17		ENSMUSP00000069379.7:p.Asp205Glu
chr1:62783515_C/G	1:62783515-62783515	G	ENSMUSG00000025969	ENSMUST00000075144.12	Transcript	missense_variant	1535	615	205	D/E	gaC/gaG	-	MODERATE	Nrp2	protein_coding		1	MGI	1		CCDS14995.1	ENSMUSP00000074642	ENSMUST00000075144.12:c.615A>G		4/16		ENSMUSP00000074642.6:p.Asp205Glu
chr1:62783515_C/G	1:62783515-62783515	G	ENSMUSG00000025969	ENSMUST00000102822.9	Transcript	missense_variant	1535	615	205	D/E	gaC/gaG	-	MODERATE	Nrp2	protein_coding		1	MGI	1		CCDS35591.1	ENSMUSP00000099886	ENSMUST00000102822.9:c.615A>G		4/16		ENSMUSP00000099886.3:p.Asp205Glu
chr1:62783515_C/G	1:62783515-62783515	G	ENSMUSG00000025969	ENSMUST00000114155.8	Transcript	missense_variant	1118	615	205	D/E	gaC/gaG	-	MODERATE	Nrp2	protein_coding		1	MGI	1		CCDS35593.1	ENSMUSP00000109792	ENSMUST00000114155.8:c.615A>G		4/16		ENSMUSP00000109792.2:p.Asp205Glu
chr1:62783515_C/G	1:62783515-62783515	G	ENSMUSG00000025969	ENSMUST00000114157.3	Transcript	missense_variant	1118	615	205	D/E	gaC/gaG	-	MODERATE	Nrp2	protein_coding		1	MGI	1	P4	CCDS35589.1	ENSMUSP00000109794	ENSMUST00000114157.3:c.615A>G		4/17		ENSMUSP00000109794.3:p.Asp205Glu
chr1:62783517_C/A	1:62783517-62783517	A	ENSMUSG00000025969	ENSMUST00000027112.13	Transcript	missense_variant	1120	617	206	A/E	gCa/gAa	-	MODERATE	Nrp2	protein_coding		1	MGI	1		CCDS35592.1	ENSMUSP00000027112	ENSMUST00000027112.13:c.617G>A		4/16		ENSMUSP00000027112.7:p.Ala206Glu	deleterious_low_confidence(0)
chr1:62783517_C/A	1:62783517-62783517	A	ENSMUSG00000025969	ENSMUST00000063594.13	Transcript	missense_variant	1120	617	206	A/E	gCa/gAa	-	MODERATE	Nrp2	protein_coding		1	MGI	1	A1	CCDS35590.1	ENSMUSP00000069379	ENSMUST00000063594.13:c.617G>A		4/17		ENSMUSP00000069379.7:p.Ala206Glu	deleterious_low_confidence(0)
chr1:62783517_C/A	1:62783517-62783517	A	ENSMUSG00000025969	ENSMUST00000075144.12	Transcript	missense_variant	1537	617	206	A/E	gCa/gAa	-	MODERATE	Nrp2	protein_coding		1	MGI	1		CCDS14995.1	ENSMUSP00000074642	ENSMUST00000075144.12:c.617G>A		4/16		ENSMUSP00000074642.6:p.Ala206Glu	deleterious_low_confidence(0)
chr1:62783517_C/A	1:62783517-62783517	A	ENSMUSG00000025969	ENSMUST00000102822.9	Transcript	missense_variant	1537	617	206	A/E	gCa/gAa	-	MODERATE	Nrp2	protein_coding		1	MGI	1		CCDS35591.1	ENSMUSP00000099886	ENSMUST00000102822.9:c.617G>A		4/16		ENSMUSP00000099886.3:p.Ala206Glu	deleterious_low_confidence(0)
chr1:62783517_C/A	1:62783517-62783517	A	ENSMUSG00000025969	ENSMUST00000114155.8	Transcript	missense_variant	1120	617	206	A/E	gCa/gAa	-	MODERATE	Nrp2	protein_coding		1	MGI	1		CCDS35593.1	ENSMUSP00000109792	ENSMUST00000114155.8:c.617G>A		4/16		ENSMUSP00000109792.2:p.Ala206Glu	deleterious_low_confidence(0)
chr1:62783517_C/A	1:62783517-62783517	A	ENSMUSG00000025969	ENSMUST00000114157.3	Transcript	missense_variant	1120	617	206	A/E	gCa/gAa	-	MODERATE	Nrp2	protein_coding		1	MGI	1	P4	CCDS35589.1	ENSMUSP00000109794	ENSMUST00000114157.3:c.617G>A		4/17		ENSMUSP00000109794.3:p.Ala206Glu	deleterious_low_confidence(0)
chr11:80025197_G/T	11:80025197-80025197	T	ENSMUSG00000017550	ENSMUST00000017694.7	Transcript	missense_variant	5852	5481	1827	W/C	tgG/tgT	-	MODERATE	Atad5	protein_coding		1	MGI	1	P2	CCDS25127.1	ENSMUSP00000017694	ENSMUST00000017694.7:c.5481A>T		23/23		ENSMUSP00000017694.6:p.Trp1827Cys
chr11:80025197_G/T	11:80025197-80025197	T	ENSMUSG00000017550	ENSMUST00000108239.7	Transcript	missense_variant	5843	5472	1824	W/C	tgG/tgT	-	MODERATE	Atad5	protein_coding		1	MGI	5	A2		ENSMUSP00000103874	ENSMUST00000108239.7:c.5472A>T		23/23		ENSMUSP00000103874.2:p.Trp1824Cys
chr11:116000423_A/C	11:116000423-116000423	C	ENSMUSG00000020773	ENSMUST00000021120.6	Transcript	missense_variant	650	624	208	C/W	tgT/tgG	-	MODERATE	Trim47	protein_coding		-1	MGI	1	P4	CCDS56823.1	ENSMUSP00000021120	ENSMUST00000021120.6:c.624T>G		1/6		ENSMUSP00000021120.6:p.Cys208Trp	deleterious(0)
chr11:116000423_A/C	11:116000423-116000423	C	ENSMUSG00000020773	ENSMUST00000106441.8	Transcript	missense_variant	641	624	208	C/W	tgT/tgG	-	MODERATE	Trim47	protein_coding		-1	MGI	1	A2	CCDS56822.1	ENSMUSP00000102049	ENSMUST00000106441.8:c.624T>G		1/6		ENSMUSP00000102049.2:p.Cys208Trp	deleterious(0)
chr11:119374467_T/C	11:119374467-119374467	C	ENSMUSG00000070327	ENSMUST00000093902.12	Transcript	splice_polypyrimidine_tract_variant,intron_variant	-	-	-	-	-	-	LOW	Rnf213	protein_coding	64/66	1	MGI	5	P5		ENSMUSP00000091429	ENSMUST00000093902.12:c.15037-14G>C
chr11:119374467_T/C	11:119374467-119374467	C	ENSMUSG00000070327	ENSMUST00000131035.10	Transcript	splice_polypyrimidine_tract_variant,intron_variant	-	-	-	-	-	-	LOW	Rnf213	protein_coding	64/66	1	MGI	5	A2		ENSMUSP00000115063	ENSMUST00000131035.10:c.15034-14G>C
chr11:119374467_T/C	11:119374467-119374467	C	ENSMUSG00000070327	ENSMUST00000172235.2	Transcript	splice_polypyrimidine_tract_variant,intron_variant	-	-	-	-	-	-	LOW	Rnf213	protein_coding	6/8	1	MGI	5			ENSMUSP00000130027	ENSMUST00000172235.2:c.517-14G>C
chr12:55298909_G/A	12:55298909-55298909	A	ENSMUSG00000079108	ENSMUST00000164243.2	Transcript	splice_region_variant,splice_polypyrimidine_tract_variant,intron_variant	-	-	-	-	-	-	LOW	Srp54c	protein_coding	8/14	1	MGI	5	P1	CCDS49067.1	ENSMUSP00000132835	ENSMUST00000164243.2:c.786-3T>A
chr12:55298909_G/A	12:55298909-55298909	A	ENSMUSG00000079108	ENSMUST00000218879.2	Transcript	splice_region_variant,splice_polypyrimidine_tract_variant,intron_variant	-	-	-	-	-	-	LOW	Srp54c	protein_coding	9/15	1	MGI	1	P1	CCDS49067.1	ENSMUSP00000151681	ENSMUST00000218879.2:c.786-3T>A
chr12:112773036_T/A	12:112773036-112773036	A	ENSMUSG00000037594	ENSMUST00000037014.11	Transcript	stop_lost	480	28	10	*/K	Tag/Aag	-	HIGH	Clba1	protein_coding		1	MGI	1	P1	CCDS49192.1	ENSMUSP00000038002	ENSMUST00000037014.11:c.28G>A		1/5		ENSMUSP00000038002.4:p.Ter10LysextTer?
chr12:112773036_T/A	12:112773036-112773036	A	ENSMUSG00000037594	ENSMUST00000177808.3	Transcript	stop_lost	261	28	10	*/K	Tag/Aag	-	HIGH	Clba1	protein_coding		1	MGI	1	P1	CCDS49192.1	ENSMUSP00000137263	ENSMUST00000177808.3:c.28G>A		2/6		ENSMUSP00000137263.2:p.Ter10LysextTer?
chr13:23739657_G/T	13:23739657-23739657	T	ENSMUSG00000052565	ENSMUST00000045301.9	Transcript	missense_variant	2222	394	132	A/S	Gct/Tct	-	MODERATE	H1f3	protein_coding		1	MGI		P1	CCDS26346.1	ENSMUSP00000044395	ENSMUST00000045301.9:c.394C>T		1/1		ENSMUSP00000044395.7:p.Ala132Ser	tolerated(0.08)
chr13:100297060_A/G	13:100297060-100297060	G	ENSMUSG00000078945	ENSMUST00000067975.12	Transcript	missense_variant	3044	2975	992	L/P	cTg/cCg	-	MODERATE	Naip2	protein_coding		-1	MGI	1	P1	CCDS26726.1	ENSMUSP00000070827	ENSMUST00000067975.12:c.2975A>C		10/15		ENSMUSP00000070827.6:p.Leu992Pro	tolerated(0.13)
chr13:100297060_A/G	13:100297060-100297060	G	ENSMUSG00000078945	ENSMUST00000117913.8	Transcript	missense_variant	3158	2975	992	L/P	cTg/cCg	-	MODERATE	Naip2	protein_coding		-1	MGI	1	P1	CCDS26726.1	ENSMUSP00000113890	ENSMUST00000117913.8:c.2975A>C		11/16		ENSMUSP00000113890.2:p.Leu992Pro	tolerated(0.13)
chr13:100297060_A/G	13:100297060-100297060	G	ENSMUSG00000078945	ENSMUST00000167986.3	Transcript	missense_variant	3027	2975	992	L/P	cTg/cCg	-	MODERATE	Naip2	protein_coding		-1	MGI	5			ENSMUSP00000125852	ENSMUST00000167986.3:c.2975A>C		11/15		ENSMUSP00000125852.3:p.Leu992Pro	tolerated(0.15)
chr14:8644365_T/G	14:8644365-8644365	G	ENSMUSG00000084902	ENSMUST00000144914.3	Transcript	missense_variant	2401	2363	788	I/S	aTc/aGc	-	MODERATE	Cdhr18	protein_coding		1	MGI	5	P1		ENSMUSP00000121887	ENSMUST00000144914.3:c.2363A>G		17/19		ENSMUSP00000121887.3:p.Ile788Ser	deleterious(0.02)
chr14:59596928_A/T	14:59596928-59596928	T	ENSMUSG00000068245	ENSMUST00000095157.11	Transcript	missense_variant	331	270	90	S/R	agT/agA	-	MODERATE	Phf11d	protein_coding		-1	MGI	1	P2	CCDS27170.3	ENSMUSP00000092779			3/11		ENSMUSP00000092779.5:p.Ser90Arg
chr14:59596928_A/T	14:59596928-59596928	T	ENSMUSG00000068245	ENSMUST00000160425.8	Transcript	missense_variant	305	270	90	S/R	agT/agA	-	MODERATE	Phf11d	protein_coding		-1	MGI	5	A2		ENSMUSP00000124578			3/8		ENSMUSP00000124578.2:p.Ser90Arg
chr14:59596928_A/T	14:59596928-59596928	T	ENSMUSG00000068245	ENSMUST00000161031.2	Transcript	missense_variant	271	270	90	S/R	agT/agA	-	MODERATE	Phf11d	protein_coding		-1	MGI	2	A2		ENSMUSP00000125181			3/10		ENSMUSP00000125181.2:p.Ser90Arg
chr15:9713268_C/T	15:9713268-9713268	T	ENSMUSG00000072663	ENSMUST00000041840.14	Transcript	missense_variant	1202	1103	368	R/H	cGt/cAt	-	MODERATE	Spef2	protein_coding		-1	MGI	1	P2	CCDS37041.1	ENSMUSP00000035762			8/18		ENSMUSP00000035762.8:p.Arg368His
chr15:9713268_C/T	15:9713268-9713268	T	ENSMUSG00000072663	ENSMUST00000159093.8	Transcript	missense_variant	1325	1274	425	R/H	cGt/cAt	-	MODERATE	Spef2	protein_coding		-1	MGI	5			ENSMUSP00000124891			9/12	cds_end_NF	ENSMUSP00000124891.2:p.Arg425His
chr15:9713268_C/T	15:9713268-9713268	T	ENSMUSG00000072663	ENSMUST00000159368.2	Transcript	missense_variant	1111	1103	368	R/H	cGt/cAt	-	MODERATE	Spef2	protein_coding		-1	MGI	1		CCDS84163.1	ENSMUSP00000124723			8/9		ENSMUSP00000124723.2:p.Arg368His
chr15:9713268_C/T	15:9713268-9713268	T	ENSMUSG00000072663	ENSMUST00000160236.8	Transcript	missense_variant	1172	1103	368	R/H	cGt/cAt	-	MODERATE	Spef2	protein_coding		-1	MGI	5	A2		ENSMUSP00000124222			8/35		ENSMUSP00000124222.2:p.Arg368His
chr15:9713268_C/T	15:9713268-9713268	T	ENSMUSG00000072663	ENSMUST00000162780.8	Transcript	missense_variant	1325	1274	425	R/H	cGt/cAt	-	MODERATE	Spef2	protein_coding		-1	MGI	5			ENSMUSP00000124393			9/10		ENSMUSP00000124393.2:p.Arg425His
chr15:9713268_C/T	15:9713268-9713268	T	ENSMUSG00000072663	ENSMUST00000208854.2	Transcript	missense_variant	1172	1103	368	R/H	cGt/cAt	-	MODERATE	Spef2	protein_coding		-1	MGI	5	A2		ENSMUSP00000146967			8/33		ENSMUSP00000146967.2:p.Arg368His
chr15:12592159_C/G	15:12592159-12592159	G	ENSMUSG00000022197	ENSMUST00000075317.12	Transcript	splice_region_variant,intron_variant	-	-	-	-	-	-	LOW	Pdzd2	protein_coding	1/23	-1	MGI	5	P1	CCDS37045.1	ENSMUSP00000074788	ENSMUST00000075317.12:c.476+8A>C
chr15:12592159_C/G	15:12592159-12592159	G	ENSMUSG00000022197	ENSMUST00000189469.7	Transcript	splice_region_variant,intron_variant,non_coding_transcript_variant	-	-	-	-	-	-	LOW	Pdzd2	retained_intron	3/4	-1	MGI	1				ENSMUST00000189469.7:n.1234+8A>C
chr15:12592159_C/G	15:12592159-12592159	G	ENSMUSG00000022197	ENSMUST00000189746.2	Transcript	splice_region_variant,intron_variant,non_coding_transcript_variant	-	-	-	-	-	-	LOW	Pdzd2	protein_coding_CDS_not_defined	2/2	-1	MGI	1				ENSMUST00000189746.2:n.902+8A>C
chr15:25714134_C/A	15:25714134-25714134	A	ENSMUSG00000022272	ENSMUST00000110457.8	Transcript	missense_variant	784	299	100	T/N	aCc/aAc	-	MODERATE	Myo10	protein_coding		1	MGI	1	P1	CCDS37049.1	ENSMUSP00000106087	ENSMUST00000110457.8:c.299T>A		4/41		ENSMUSP00000106087.2:p.Thr100Asn	deleterious_low_confidence(0)
chr15:25714134_C/A	15:25714134-25714134	A	ENSMUSG00000022272	ENSMUST00000137601.8	Transcript	missense_variant	667	200	67	T/N	aCc/aAc	-	MODERATE	Myo10	protein_coding		1	MGI	1			ENSMUSP00000118280	ENSMUST00000137601.8:c.200T>A		3/22	cds_end_NF	ENSMUSP00000118280.2:p.Thr67Asn	deleterious_low_confidence(0)
chr15:27849077_C/T	15:27849077-27849077	T	ENSMUSG00000022263	ENSMUST00000090247.7	Transcript	stop_gained	3168	2816	939	W/*	tGg/tAg	-	HIGH	Trio	protein_coding		-1	MGI	5	P1	CCDS49587.1	ENSMUSP00000087714	ENSMUST00000090247.7:c.2816C>A		16/57		ENSMUSP00000087714.6:p.Trp939Ter
chr15:27849077_C/T	15:27849077-27849077	T	ENSMUSG00000022263	ENSMUST00000227337.2	Transcript	stop_gained	2639	2639	880	W/*	tGg/tAg	-	HIGH	Trio	protein_coding		-1	MGI				ENSMUSP00000154653	ENSMUST00000227337.2:c.2639C>A		15/36		ENSMUSP00000154653.2:p.Trp880Ter
chr15:28384412_G/A	15:28384412-28384412	A	ENSMUSG00000022262	ENSMUST00000067048.8	Transcript	missense_variant	9382	9155	3052	S/N	aGt/aAt	-	MODERATE	Dnah5	protein_coding		1	MGI	5	P1	CCDS27404.1	ENSMUSP00000069751	ENSMUST00000067048.8:c.9155T>A		55/79		ENSMUSP00000069751.7:p.Ser3052Asn
chr15:34838679_G/A	15:34838679-34838679	A	ENSMUSG00000050963	ENSMUST00000072868.5	Transcript	missense_variant	582	41	14	G/D	gGc/gAc	-	MODERATE	Kcns2	protein_coding		1	MGI	1	P1	CCDS27421.1	ENSMUSP00000072645	ENSMUST00000072868.5:c.41T>A		2/2		ENSMUSP00000072645.4:p.Gly14Asp	tolerated(0.2)
chr15:34838679_G/A	15:34838679-34838679	A	ENSMUSG00000050963	ENSMUST00000228725.2	Transcript	missense_variant	214	41	14	G/D	gGc/gAc	-	MODERATE	Kcns2	protein_coding		1	MGI		P1	CCDS27421.1	ENSMUSP00000153984	ENSMUST00000228725.2:c.41T>A		2/2		ENSMUSP00000153984.2:p.Gly14Asp	tolerated(0.2)
chr15:36227283_C/T	15:36227283-36227283	T	ENSMUSG00000037617	ENSMUST00000047348.11	Transcript	missense_variant,splice_region_variant	2156	1939	647	P/S	Cct/Tct	-	MODERATE	Spag1	protein_coding		1	MGI	1	P1	CCDS37061.1	ENSMUSP00000047335	ENSMUST00000047348.11:c.1939G>T		16/19		ENSMUSP00000047335.4:p.Pro647Ser	deleterious(0.02)
chr15:36227283_C/T	15:36227283-36227283	T	ENSMUSG00000037617	ENSMUST00000171205.3	Transcript	missense_variant,splice_region_variant	2173	1939	647	P/S	Cct/Tct	-	MODERATE	Spag1	protein_coding		1	MGI	1	P1	CCDS37061.1	ENSMUSP00000132233	ENSMUST00000171205.3:c.1939G>T		16/19		ENSMUSP00000132233.2:p.Pro647Ser	deleterious(0.02)
chr15:36227283_C/T	15:36227283-36227283	T	ENSMUSG00000037617	ENSMUST00000227524.2	Transcript	splice_region_variant,non_coding_transcript_exon_variant	1967	-	-	-	-	-	LOW	Spag1	protein_coding_CDS_not_defined		1	MGI					ENSMUST00000227524.2:n.1967G>T		13/16
chr15:36227283_C/T	15:36227283-36227283	T	ENSMUSG00000037617	ENSMUST00000227582.2	Transcript	splice_region_variant,non_coding_transcript_exon_variant	909	-	-	-	-	-	LOW	Spag1	retained_intron		1	MGI					ENSMUST00000227582.2:n.909G>T		6/9
chr15:99323468_G/A	15:99323468-99323468	A	ENSMUSG00000023009	ENSMUST00000023747.14	Transcript	missense_variant	3251	3034	1012	R/C	Cgt/Tgt	-	MODERATE	Nckap5l	protein_coding		-1	MGI	1	P1	CCDS27820.1	ENSMUSP00000023747	ENSMUST00000023747.14:c.3034G>T		8/13		ENSMUSP00000023747.8:p.Arg1012Cys	deleterious(0.01)
chr15:101795784_C/T	15:101795784-101795784	T	ENSMUSG00000075402	ENSMUST00000100179.2	Transcript	missense_variant	1446	1385	462	R/Q	cGg/cAg	-	MODERATE	Krt76	protein_coding		-1	MGI	1	P1	CCDS27866.1	ENSMUSP00000097754	ENSMUST00000100179.2:c.1385T>A		7/9		ENSMUSP00000097754.2:p.Arg462Gln	deleterious(0)
chr17:12894302_A/C	17:12894302-12894302	C	ENSMUSG00000023829	ENSMUST00000024596.10	Transcript	missense_variant	415	245	82	V/G	gTg/gGg	-	MODERATE	Slc22a1	protein_coding		-1	MGI	1	P1	CCDS28393.1	ENSMUSP00000024596	ENSMUST00000024596.10:c.245A>G		1/11		ENSMUSP00000024596.9:p.Val82Gly	tolerated(0.2)
chr17:12894302_A/C	17:12894302-12894302	C	ENSMUSG00000023829	ENSMUST00000233691.2	Transcript	missense_variant,NMD_transcript_variant	282	245	82	V/G	gTg/gGg	-	MODERATE	Slc22a1	nonsense_mediated_decay		-1	MGI				ENSMUSP00000156652	ENSMUST00000233691.2:c.245A>G		1/10		ENSMUSP00000156652.2:p.Val82Gly	tolerated(0.25)
chr17:25962086_G/A	17:25962086-25962086	A	ENSMUSG00000041062	ENSMUST00000047098.7	Transcript	splice_polypyrimidine_tract_variant,intron_variant	-	-	-	-	-	-	LOW	Mslnl	protein_coding	6/15	1	MGI	1	P1	CCDS28525.1	ENSMUSP00000049020	ENSMUST00000047098.7:c.499-16C>A
chr17:34194053_C/A	17:34194053-34194053	A	ENSMUSG00000121503	ENSMUST00000235582.3	Transcript	splice_region_variant,non_coding_transcript_exon_variant	1157	-	-	-	-	-	LOW	H2-K2	lncRNA		-1	EntrezGene					ENSMUST00000235582.3:n.1157C>T		5/5
chr17:34194053_C/A	17:34194053-34194053	A	ENSMUSG00000121503	ENSMUST00000241278.1	Transcript	splice_region_variant,non_coding_transcript_exon_variant	1255	-	-	-	-	-	LOW	H2-K2	lncRNA		-1	EntrezGene					ENSMUST00000241278.1:n.1255C>T		4/4
chr17:34194053_C/A	17:34194053-34194053	A	ENSMUSG00000121503	ENSMUST00000241639.1	Transcript	splice_region_variant,non_coding_transcript_exon_variant	931	-	-	-	-	-	LOW	H2-K2	lncRNA		-1	EntrezGene					ENSMUST00000241639.1:n.931C>T		6/6
chr17:34194053_C/A	17:34194053-34194053	A	ENSMUSG00000121503	ENSMUST00000245105.1	Transcript	splice_region_variant,non_coding_transcript_exon_variant	1007	-	-	-	-	-	LOW	H2-K2	lncRNA		-1	EntrezGene					ENSMUST00000245105.1:n.1007C>T		6/6
chr17:34194053_C/A	17:34194053-34194053	A	ENSMUSG00000121503	ENSMUST00000246682.1	Transcript	splice_region_variant,non_coding_transcript_exon_variant	1247	-	-	-	-	-	LOW	H2-K2	lncRNA		-1	EntrezGene					ENSMUST00000246682.1:n.1247C>T		5/5
chr17:34194053_C/A	17:34194053-34194053	A	ENSMUSG00000121503	ENSMUST00000246714.1	Transcript	splice_region_variant,non_coding_transcript_exon_variant	847	-	-	-	-	-	LOW	H2-K2	lncRNA		-1	EntrezGene					ENSMUST00000246714.1:n.847C>T		6/6
chr17:34194054_T/A	17:34194054-34194054	A	ENSMUSG00000121503	ENSMUST00000235582.3	Transcript	splice_acceptor_variant,non_coding_transcript_variant	-	-	-	-	-	-	HIGH	H2-K2	lncRNA	4/4	-1	EntrezGene					ENSMUST00000235582.3:n.1157-1G>T
chr17:34194054_T/A	17:34194054-34194054	A	ENSMUSG00000121503	ENSMUST00000241278.1	Transcript	splice_acceptor_variant,non_coding_transcript_variant	-	-	-	-	-	-	HIGH	H2-K2	lncRNA	3/3	-1	EntrezGene					ENSMUST00000241278.1:n.1255-1G>T
chr17:34194054_T/A	17:34194054-34194054	A	ENSMUSG00000121503	ENSMUST00000241639.1	Transcript	splice_acceptor_variant,non_coding_transcript_variant	-	-	-	-	-	-	HIGH	H2-K2	lncRNA	5/5	-1	EntrezGene					ENSMUST00000241639.1:n.931-1G>T
chr17:34194054_T/A	17:34194054-34194054	A	ENSMUSG00000121503	ENSMUST00000245105.1	Transcript	splice_acceptor_variant,non_coding_transcript_variant	-	-	-	-	-	-	HIGH	H2-K2	lncRNA	5/5	-1	EntrezGene					ENSMUST00000245105.1:n.1007-1G>T
chr17:34194054_T/A	17:34194054-34194054	A	ENSMUSG00000121503	ENSMUST00000246682.1	Transcript	splice_acceptor_variant,non_coding_transcript_variant	-	-	-	-	-	-	HIGH	H2-K2	lncRNA	4/4	-1	EntrezGene					ENSMUST00000246682.1:n.1247-1G>T
chr17:34194054_T/A	17:34194054-34194054	A	ENSMUSG00000121503	ENSMUST00000246714.1	Transcript	splice_acceptor_variant,non_coding_transcript_variant	-	-	-	-	-	-	HIGH	H2-K2	lncRNA	5/5	-1	EntrezGene					ENSMUST00000246714.1:n.847-1G>T
chr17:34333359_C/T	17:34333359-34333359	T	ENSMUSG00000024335	ENSMUST00000025193.14	Transcript	missense_variant	2999	1291	431	D/N	Gac/Aac	-	MODERATE	Brd2	protein_coding		-1	MGI	1	P2	CCDS28641.1	ENSMUSP00000025193	ENSMUST00000025193.14:c.1291G>A		8/13		ENSMUSP00000025193.7:p.Asp431Asn	deleterious(0)
chr17:34333359_C/T	17:34333359-34333359	T	ENSMUSG00000024335	ENSMUST00000095347.13	Transcript	missense_variant	1299	1153	385	D/N	Gac/Aac	-	MODERATE	Brd2	protein_coding		-1	MGI	5	A2		ENSMUSP00000092990	ENSMUST00000095347.13:c.1153G>A		7/12		ENSMUSP00000092990.8:p.Asp385Asn	deleterious(0)
chr17:34333359_C/T	17:34333359-34333359	T	ENSMUSG00000024335	ENSMUST00000114242.9	Transcript	missense_variant	2825	1291	431	D/N	Gac/Aac	-	MODERATE	Brd2	protein_coding		-1	MGI	1	P2	CCDS28641.1	ENSMUSP00000109880	ENSMUST00000114242.9:c.1291G>A		8/13		ENSMUSP00000109880.3:p.Asp431Asn	deleterious(0)
chr17:34333359_C/T	17:34333359-34333359	T	ENSMUSG00000024335	ENSMUST00000151986.2	Transcript	missense_variant	4354	1291	431	D/N	Gac/Aac	-	MODERATE	Brd2	protein_coding		-1	MGI	1			ENSMUSP00000117359	ENSMUST00000151986.2:c.1291G>A		8/9	cds_end_NF	ENSMUSP00000117359.2:p.Asp431Asn	deleterious_low_confidence(0)
chr17:37610392_G/A	17:37610392-37610392	A	ENSMUSG00000092077	ENSMUST00000058046.6	Transcript	missense_variant	984	920	307	S/L	tCg/tTg	-	MODERATE	Or12d12	protein_coding		-1	MGI		P1	CCDS28744.1	ENSMUSP00000061042	ENSMUST00000058046.6:c.920G>T		1/1		ENSMUSP00000061042.6:p.Ser307Leu	tolerated(0.15)
chr17:37610392_G/A	17:37610392-37610392	A	ENSMUSG00000092077	ENSMUST00000214376.2	Transcript	missense_variant	1044	920	307	S/L	tCg/tTg	-	MODERATE	Or12d12	protein_coding		-1	MGI	5	P1	CCDS28744.1	ENSMUSP00000149603	ENSMUST00000214376.2:c.920G>T		2/2		ENSMUSP00000149603.2:p.Ser307Leu	tolerated(0.15)
chr17:37610392_G/A	17:37610392-37610392	A	ENSMUSG00000092077	ENSMUST00000215392.2	Transcript	missense_variant	954	920	307	S/L	tCg/tTg	-	MODERATE	Or12d12	protein_coding		-1	MGI	5	P1	CCDS28744.1	ENSMUSP00000149851	ENSMUST00000215392.2:c.920G>T		2/2		ENSMUSP00000149851.2:p.Ser307Leu	tolerated(0.15)
chr17:37610650_G/A	17:37610650-37610650	A	ENSMUSG00000092077	ENSMUST00000058046.6	Transcript	missense_variant	726	662	221	T/I	aCc/aTc	-	MODERATE	Or12d12	protein_coding		-1	MGI		P1	CCDS28744.1	ENSMUSP00000061042	ENSMUST00000058046.6:c.662C>T		1/1		ENSMUSP00000061042.6:p.Thr221Ile	tolerated(0.46)
chr17:37610650_G/A	17:37610650-37610650	A	ENSMUSG00000092077	ENSMUST00000214376.2	Transcript	missense_variant	786	662	221	T/I	aCc/aTc	-	MODERATE	Or12d12	protein_coding		-1	MGI	5	P1	CCDS28744.1	ENSMUSP00000149603	ENSMUST00000214376.2:c.662C>T		2/2		ENSMUSP00000149603.2:p.Thr221Ile	tolerated(0.46)
chr17:37610650_G/A	17:37610650-37610650	A	ENSMUSG00000092077	ENSMUST00000215392.2	Transcript	missense_variant	696	662	221	T/I	aCc/aTc	-	MODERATE	Or12d12	protein_coding		-1	MGI	5	P1	CCDS28744.1	ENSMUSP00000149851	ENSMUST00000215392.2:c.662C>T		2/2		ENSMUSP00000149851.2:p.Thr221Ile	tolerated(0.46)
chr17:56002074_G/A	17:56002074-56002074	A	ENSMUSG00000024174	ENSMUST00000086876.7	Transcript	stop_gained	644	499	167	Q/*	Cag/Tag	-	HIGH	Pot1b	protein_coding		-1	MGI	5	P1	CCDS50147.1	ENSMUSP00000084089	ENSMUST00000086876.7:c.499C>T		6/17		ENSMUSP00000084089.6:p.Gln167Ter
chr17:56002074_G/A	17:56002074-56002074	A	ENSMUSG00000024174	ENSMUST00000233802.2	Transcript	stop_gained,NMD_transcript_variant	644	499	167	Q/*	Cag/Tag	-	HIGH	Pot1b	nonsense_mediated_decay		-1	MGI				ENSMUSP00000156762	ENSMUST00000233802.2:c.499C>T		6/17		ENSMUSP00000156762.2:p.Gln167Ter
chr17:56002074_G/A	17:56002074-56002074	A	ENSMUSG00000024174	ENSMUST00000233972.2	Transcript	stop_gained	690	499	167	Q/*	Cag/Tag	-	HIGH	Pot1b	protein_coding		-1	MGI				ENSMUSP00000156746	ENSMUST00000233972.2:c.499C>T		6/16		ENSMUSP00000156746.2:p.Gln167Ter
chr18:5058778_A/C	18:5058778-5058778	C	ENSMUSG00000024236	ENSMUST00000025079.16	Transcript	splice_donor_region_variant,intron_variant	-	-	-	-	-	-	LOW	Svil	protein_coding	8/34	1	MGI	1	P2	CCDS37720.1	ENSMUSP00000025079	ENSMUST00000025079.16:c.1983+4A>C
chr18:5058778_A/C	18:5058778-5058778	C	ENSMUSG00000024236	ENSMUST00000126977.8	Transcript	splice_donor_region_variant,intron_variant	-	-	-	-	-	-	LOW	Svil	protein_coding	11/37	1	MGI	5	P2	CCDS37720.1	ENSMUSP00000115078	ENSMUST00000126977.8:c.1983+4A>C
chr18:5058778_A/C	18:5058778-5058778	C	ENSMUSG00000024236	ENSMUST00000127297.8	Transcript	splice_donor_region_variant,intron_variant	-	-	-	-	-	-	LOW	Svil	protein_coding	7/32	1	MGI	5	A2		ENSMUSP00000115223	ENSMUST00000127297.8:c.1737+4A>C
chr18:5058778_A/C	18:5058778-5058778	C	ENSMUSG00000024236	ENSMUST00000131609.8	Transcript	splice_donor_region_variant,intron_variant,NMD_transcript_variant	-	-	-	-	-	-	LOW	Svil	nonsense_mediated_decay	9/34	1	MGI	5			ENSMUSP00000122242	ENSMUST00000131609.8:c.1983+4A>C
chr18:5058778_A/C	18:5058778-5058778	C	ENSMUSG00000024236	ENSMUST00000140448.8	Transcript	splice_donor_region_variant,intron_variant	-	-	-	-	-	-	LOW	Svil	protein_coding	11/37	1	MGI	5	P2	CCDS37720.1	ENSMUSP00000119803	ENSMUST00000140448.8:c.1983+4A>C
chr18:5058778_A/C	18:5058778-5058778	C	ENSMUSG00000024236	ENSMUST00000143254.8	Transcript	splice_donor_region_variant,intron_variant	-	-	-	-	-	-	LOW	Svil	protein_coding	10/35	1	MGI	5	A2	CCDS84352.1	ENSMUSP00000119287	ENSMUST00000143254.8:c.867+4A>C
chr18:5058778_A/C	18:5058778-5058778	C	ENSMUSG00000024236	ENSMUST00000210707.2	Transcript	splice_donor_region_variant,intron_variant	-	-	-	-	-	-	LOW	Svil	protein_coding	11/37	1	MGI	5	A2		ENSMUSP00000147843	ENSMUST00000210707.2:c.2244+4A>C
chr18:10523279_A/C	18:10523279-10523279	C	ENSMUSG00000042942	ENSMUST00000048977.16	Transcript	missense_variant	2657	2436	812	E/D	gaA/gaC	-	MODERATE	Greb1l	protein_coding		1	MGI	5	P1	CCDS37736.1	ENSMUSP00000049003	ENSMUST00000048977.16:c.2436A>C		17/33		ENSMUSP00000049003.9:p.Glu812Asp	deleterious_low_confidence(0.01)
chr18:10523279_A/C	18:10523279-10523279	C	ENSMUSG00000042942	ENSMUST00000172532.8	Transcript	missense_variant	2109	2109	703	E/D	gaA/gaC	-	MODERATE	Greb1l	protein_coding		1	MGI	5			ENSMUSP00000134090	ENSMUST00000172532.8:c.2109A>C		14/18	cds_end_NF	ENSMUSP00000134090.2:p.Glu703Asp	deleterious(0)
chr18:37820589_G/C	18:37820589-37820589	C	ENSMUSG00000103677	ENSMUST00000194418.2	Transcript	missense_variant	2327	2137	713	D/H	Gac/Cac	-	MODERATE	Pcdhga4	protein_coding		1	MGI	1	P1	CCDS79625.1	ENSMUSP00000142140			1/4		ENSMUSP00000142140.2:p.Asp713His
chr18:37820589_G/C	18:37820589-37820589	C	ENSMUSG00000103677	ENSMUST00000195163.2	Transcript	missense_variant	653	655	219	D/H	Gac/Cac	-	MODERATE	Pcdhga4	protein_coding		1	MGI	3			ENSMUSP00000141272			1/2	cds_start_NF,cds_end_NF	ENSMUSP00000141272.2:p.Asp219His
chr2:32183320_T/C	2:32183320-32183320	C	ENSMUSG00000002546	ENSMUST00000100194.10	Transcript	splice_region_variant,splice_polypyrimidine_tract_variant,intron_variant	-	-	-	-	-	-	LOW	Golga2	protein_coding	2/26	1	MGI	1	A2		ENSMUSP00000097768	ENSMUST00000100194.10:c.172-7G>C
chr2:32183320_T/C	2:32183320-32183320	C	ENSMUSG00000002546	ENSMUST00000139494.8	Transcript	splice_region_variant,splice_polypyrimidine_tract_variant,intron_variant	-	-	-	-	-	-	LOW	Golga2	protein_coding	3/8	1	MGI	5			ENSMUSP00000117476	ENSMUST00000139494.8:c.238-7G>C			cds_end_NF
chr2:32183320_T/C	2:32183320-32183320	C	ENSMUSG00000002546	ENSMUST00000147707.8	Transcript	splice_region_variant,splice_polypyrimidine_tract_variant,intron_variant	-	-	-	-	-	-	LOW	Golga2	protein_coding	2/10	1	MGI	3			ENSMUSP00000121886	ENSMUST00000147707.8:c.170-7G>C			cds_start_NF,cds_end_NF
chr2:32183320_T/C	2:32183320-32183320	C	ENSMUSG00000002546	ENSMUST00000239474.2	Transcript	splice_region_variant,splice_polypyrimidine_tract_variant,intron_variant	-	-	-	-	-	-	LOW	Golga2	protein_coding	2/26	1	MGI		P2	CCDS38100.1	ENSMUSP00000159347	ENSMUST00000239474.2:c.208-7G>C
chr2:52164006_G/C	2:52164006-52164006	C	ENSMUSG00000026950	ENSMUST00000036934.12	Transcript	splice_region_variant,splice_polypyrimidine_tract_variant,intron_variant	-	-	-	-	-	-	LOW	Neb	protein_coding	46/156	-1	MGI	5		CCDS50584.1	ENSMUSP00000047763	ENSMUST00000036934.12:c.5956-5C>G
chr2:52164006_G/C	2:52164006-52164006	C	ENSMUSG00000026950	ENSMUST00000075301.10	Transcript	splice_region_variant,splice_polypyrimidine_tract_variant,intron_variant	-	-	-	-	-	-	LOW	Neb	protein_coding	45/151	-1	MGI	5			ENSMUSP00000074773	ENSMUST00000075301.10:c.5956-5C>G
chr2:52164006_G/C	2:52164006-52164006	C	ENSMUSG00000026950	ENSMUST00000238288.2	Transcript	splice_region_variant,splice_polypyrimidine_tract_variant,intron_variant	-	-	-	-	-	-	LOW	Neb	protein_coding	46/163	-1	MGI		A2		ENSMUSP00000158760	ENSMUST00000238288.2:c.5956-5C>G
chr2:52164006_G/C	2:52164006-52164006	C	ENSMUSG00000026950	ENSMUST00000238749.2	Transcript	splice_region_variant,splice_polypyrimidine_tract_variant,intron_variant	-	-	-	-	-	-	LOW	Neb	protein_coding	46/164	-1	MGI		P2		ENSMUSP00000158777	ENSMUST00000238749.2:c.5956-5C>G
chr2:69501571_G/A	2:69501571-69501571	A	ENSMUSG00000075307	ENSMUST00000100050.4	Transcript	missense_variant	1108	1031	344	R/Q	cGg/cAg	-	MODERATE	Klhl41	protein_coding		1	MGI	1	P1	CCDS38136.1	ENSMUSP00000097627			1/6		ENSMUSP00000097627.4:p.Arg344Gln
chr2:76776298_T/C	2:76776298-76776298	C	ENSMUSG00000051747	ENSMUST00000011934.13	Transcript	missense_variant	4874	4743	1581	I/M	atA/atG	-	MODERATE	Ttn	protein_coding		-1	MGI	5			ENSMUSP00000011934	ENSMUST00000011934.13:c.4743C>G		27/191		ENSMUSP00000011934.7:p.Ile1581Met
chr2:76776298_T/C	2:76776298-76776298	C	ENSMUSG00000051747	ENSMUST00000099980.10	Transcript	missense_variant	4874	4743	1581	I/M	atA/atG	-	MODERATE	Ttn	protein_coding		-1	MGI	5			ENSMUSP00000097560	ENSMUST00000099980.10:c.4743C>G		27/45		ENSMUSP00000097560.4:p.Ile1581Met
chr2:76776298_T/C	2:76776298-76776298	C	ENSMUSG00000051747	ENSMUST00000099981.10	Transcript	missense_variant	5012	4881	1627	I/M	atA/atG	-	MODERATE	Ttn	protein_coding		-1	MGI	5	P1		ENSMUSP00000097561	ENSMUST00000099981.10:c.4881C>G		28/347		ENSMUSP00000097561.4:p.Ile1627Met
chr2:76776298_T/C	2:76776298-76776298	C	ENSMUSG00000051747	ENSMUST00000111846.9	Transcript	missense_variant	4881	4881	1627	I/M	atA/atG	-	MODERATE	Ttn	protein_coding		-1	MGI	5		CCDS38154.1	ENSMUSP00000107477	ENSMUST00000111846.9:c.4881C>G		27/312		ENSMUSP00000107477.3:p.Ile1627Met
chr2:76776298_T/C	2:76776298-76776298	C	ENSMUSG00000051747	ENSMUST00000111882.9	Transcript	missense_variant	5104	4881	1627	I/M	atA/atG	-	MODERATE	Ttn	protein_coding		-1	MGI	5			ENSMUSP00000107513	ENSMUST00000111882.9:c.4881C>G		28/313		ENSMUSP00000107513.3:p.Ile1627Met
chr2:85753673_A/AC	2:85753673-85753673	C	ENSMUSG00000042863	ENSMUST00000056718.5	Transcript	frameshift_variant	101-102	60-61	20-21	-/X	-/C	-	HIGH	Or5m13b	protein_coding		1	MGI		P1	CCDS16228.1	ENSMUSP00000049887	ENSMUST00000056718.5:c.60_61insC		1/1		ENSMUSP00000049887.4:p.Ala21ArgfsTer22
chr2:85753673_A/AC	2:85753673-85753673	C	ENSMUSG00000042863	ENSMUST00000217615.2	Transcript	frameshift_variant	244-245	60-61	20-21	-/X	-/C	-	HIGH	Or5m13b	protein_coding		1	MGI	5	P1	CCDS16228.1	ENSMUSP00000150995	ENSMUST00000217615.2:c.60_61insC		2/2		ENSMUSP00000150995.2:p.Ala21ArgfsTer22
chr2:85753673_A/AC	2:85753673-85753673	C	ENSMUSG00000042863	ENSMUST00000219615.2	Transcript	frameshift_variant	171-172	60-61	20-21	-/X	-/C	-	HIGH	Or5m13b	protein_coding		1	MGI	5	P1	CCDS16228.1	ENSMUSP00000151927	ENSMUST00000219615.2:c.60_61insC		2/2		ENSMUSP00000151927.2:p.Ala21ArgfsTer22
chr2:164854954_A/T	2:164854954-164854954	T	ENSMUSG00000039804	ENSMUST00000040381.15	Transcript	missense_variant	381	167	56	V/D	gTt/gAt	-	MODERATE	Ncoa5	protein_coding		-1	MGI	1	P2	CCDS17068.1	ENSMUSP00000046388			3/8		ENSMUSP00000046388.9:p.Val56Asp
chr2:164854954_A/T	2:164854954-164854954	T	ENSMUSG00000039804	ENSMUST00000122070.2	Transcript	missense_variant	302	167	56	V/D	gTt/gAt	-	MODERATE	Ncoa5	protein_coding		-1	MGI	5	A1		ENSMUSP00000113166			3/8		ENSMUSP00000113166.2:p.Val56Asp
chr2:164854954_A/T	2:164854954-164854954	T	ENSMUSG00000039804	ENSMUST00000153905.2	Transcript	missense_variant	332	167	56	V/D	gTt/gAt	-	MODERATE	Ncoa5	protein_coding		-1	MGI	2			ENSMUSP00000116778			3/3	cds_end_NF	ENSMUSP00000116778.2:p.Val56Asp
chr4:9594659_T/G	4:9594659-9594659	G	ENSMUSG00000028207	ENSMUST00000078139.13	Transcript	splice_donor_region_variant,intron_variant	-	-	-	-	-	-	LOW	Asph	protein_coding	12/23	-1	MGI	1	P1	CCDS38690.1	ENSMUSP00000077273	ENSMUST00000078139.13:c.880+4A>C
chr4:9594659_T/G	4:9594659-9594659	G	ENSMUSG00000028207	ENSMUST00000084915.11	Transcript	splice_donor_region_variant,intron_variant	-	-	-	-	-	-	LOW	Asph	protein_coding	12/13	-1	MGI	5		CCDS51116.1	ENSMUSP00000081978	ENSMUST00000084915.11:c.880+4A>C
chr4:9594659_T/G	4:9594659-9594659	G	ENSMUSG00000028207	ENSMUST00000108333.8	Transcript	splice_donor_region_variant,intron_variant	-	-	-	-	-	-	LOW	Asph	protein_coding	12/13	-1	MGI	5		CCDS51113.1	ENSMUSP00000103970	ENSMUST00000108333.8:c.733+4A>C
chr4:9594659_T/G	4:9594659-9594659	G	ENSMUSG00000028207	ENSMUST00000108334.8	Transcript	splice_donor_region_variant,intron_variant	-	-	-	-	-	-	LOW	Asph	protein_coding	12/13	-1	MGI	5		CCDS51112.1	ENSMUSP00000103971	ENSMUST00000108334.8:c.766+4A>C
chr4:9594659_T/G	4:9594659-9594659	G	ENSMUSG00000028207	ENSMUST00000108335.8	Transcript	splice_donor_region_variant,intron_variant	-	-	-	-	-	-	LOW	Asph	protein_coding	10/11	-1	MGI	5		CCDS51111.1	ENSMUSP00000103972	ENSMUST00000108335.8:c.595+4A>C
chr4:9594659_T/G	4:9594659-9594659	G	ENSMUSG00000028207	ENSMUST00000108337.8	Transcript	splice_donor_region_variant,intron_variant	-	-	-	-	-	-	LOW	Asph	protein_coding	11/12	-1	MGI	1		CCDS51115.1	ENSMUSP00000103974	ENSMUST00000108337.8:c.832+4A>C
chr4:9594659_T/G	4:9594659-9594659	G	ENSMUSG00000028207	ENSMUST00000108339.8	Transcript	splice_donor_region_variant,intron_variant	-	-	-	-	-	-	LOW	Asph	protein_coding	11/22	-1	MGI	1		CCDS71341.1	ENSMUSP00000103976	ENSMUST00000108339.8:c.631+4A>C
chr4:9594659_T/G	4:9594659-9594659	G	ENSMUSG00000028207	ENSMUST00000108340.9	Transcript	splice_donor_region_variant,intron_variant	-	-	-	-	-	-	LOW	Asph	protein_coding	11/22	-1	MGI	1		CCDS51114.1	ENSMUSP00000103977	ENSMUST00000108340.9:c.832+4A>C
chr4:9594659_T/G	4:9594659-9594659	G	ENSMUSG00000028207	ENSMUST00000124408.2	Transcript	splice_donor_region_variant,intron_variant,non_coding_transcript_variant	-	-	-	-	-	-	LOW	Asph	protein_coding_CDS_not_defined	2/3	-1	MGI	1				ENSMUST00000124408.2:n.349+4A>C
chr4:11513577_T/A	4:11513577-11513577	A	ENSMUSG00000040720	ENSMUST00000055372.14	Transcript	stop_gained	1515	1430	477	L/*	tTg/tAg	-	HIGH	Virma	protein_coding		1	MGI	1			ENSMUSP00000063188	ENSMUST00000055372.14:c.1430T>A		8/13		ENSMUSP00000063188.8:p.Leu477Ter
chr4:11513577_T/A	4:11513577-11513577	A	ENSMUSG00000040720	ENSMUST00000059914.13	Transcript	stop_gained	1515	1430	477	L/*	tTg/tAg	-	HIGH	Virma	protein_coding		1	MGI	1	P1	CCDS84705.1	ENSMUSP00000058078	ENSMUST00000059914.13:c.1430T>A		8/24		ENSMUSP00000058078.7:p.Leu477Ter
chr4:11513577_T/A	4:11513577-11513577	A	ENSMUSG00000040720	ENSMUST00000108307.3	Transcript	stop_gained	1430	1430	477	L/*	tTg/tAg	-	HIGH	Virma	protein_coding		1	MGI	5		CCDS38693.1	ENSMUSP00000103943	ENSMUST00000108307.3:c.1430T>A		8/25		ENSMUSP00000103943.3:p.Leu477Ter
chr4:28948731_G/A	4:28948731-28948731	A	ENSMUSG00000028289	ENSMUST00000029964.12	Transcript	missense_variant	2311	2058	686	M/I	atG/atA	-	MODERATE	Epha7	protein_coding		1	MGI	1	P4	CCDS18013.1	ENSMUSP00000029964	ENSMUST00000029964.12:c.2058G>A		11/17		ENSMUSP00000029964.6:p.Met686Ile	deleterious_low_confidence(0)
chr4:28948731_G/A	4:28948731-28948731	A	ENSMUSG00000028289	ENSMUST00000108191.2	Transcript	missense_variant	2180	2046	682	M/I	atG/atA	-	MODERATE	Epha7	protein_coding		1	MGI	1	A1	CCDS71353.1	ENSMUSP00000103826	ENSMUST00000108191.2:c.2046G>A		11/17		ENSMUSP00000103826.2:p.Met682Ile	deleterious_low_confidence(0)
chr4:32600985_G/C	4:32600985-32600985	C	ENSMUSG00000051056	ENSMUST00000056517.3	Transcript	missense_variant	1776	1398	466	S/R	agC/agG	-	MODERATE	Gja10	protein_coding		-1	MGI		A2	CCDS18015.1	ENSMUSP00000061742	ENSMUST00000056517.3:c.1398C>G		1/1		ENSMUSP00000061742.3:p.Ser466Arg	deleterious(0.02)
chr4:32600985_G/C	4:32600985-32600985	C	ENSMUSG00000051056	ENSMUST00000219644.2	Transcript	missense_variant	1776	1398	466	S/R	agC/agG	-	MODERATE	Gja10	protein_coding		-1	MGI	5	P2		ENSMUSP00000151323	ENSMUST00000219644.2:c.1398C>G		1/2		ENSMUSP00000151323.2:p.Ser466Arg	tolerated(0.08)
chr4:45284079_C/T	4:45284079-45284079	T	ENSMUSG00000035615	ENSMUST00000044773.12	Transcript	missense_variant	2955	2899	967	P/S	Cct/Tct	-	MODERATE	Frmpd1	protein_coding		1	MGI	1	P1	CCDS38753.1	ENSMUSP00000047232	ENSMUST00000044773.12:c.2899C>T		16/16		ENSMUSP00000047232.6:p.Pro967Ser	tolerated(0.24)
chr4:45284079_C/T	4:45284079-45284079	T	ENSMUSG00000035615	ENSMUST00000107804.2	Transcript	missense_variant	3384	2899	967	P/S	Cct/Tct	-	MODERATE	Frmpd1	protein_coding		1	MGI	5	P1	CCDS38753.1	ENSMUSP00000103434	ENSMUST00000107804.2:c.2899C>T		16/16		ENSMUSP00000103434.2:p.Pro967Ser	tolerated(0.24)
chr4:49521589_G/C	4:49521589-49521589	C	ENSMUSG00000039634	ENSMUST00000042964.13	Transcript	missense_variant	243	27	9	E/D	gaG/gaC	-	MODERATE	Zfp189	protein_coding		1	MGI	2	P1	CCDS18175.1	ENSMUSP00000036663	ENSMUST00000042964.13:c.27G>C		2/4		ENSMUSP00000036663.7:p.Glu9Asp	tolerated(0.43)
chr4:49521589_G/C	4:49521589-49521589	C	ENSMUSG00000039634	ENSMUST00000107696.2	Transcript	missense_variant	373	27	9	E/D	gaG/gaC	-	MODERATE	Zfp189	protein_coding		1	MGI	1	P1	CCDS18175.1	ENSMUSP00000103324	ENSMUST00000107696.2:c.27G>C		1/3		ENSMUSP00000103324.2:p.Glu9Asp	tolerated(0.43)
chr4:58951888_G/A	4:58951888-58951888	A	ENSMUSG00000038630	ENSMUST00000107554.2	Transcript	missense_variant	720	562	188	E/K	Gaa/Aaa	-	MODERATE	Zkscan16	protein_coding		1	MGI	5	P1	CCDS38771.1	ENSMUSP00000103178	ENSMUST00000107554.2:c.562G>A		4/6		ENSMUSP00000103178.2:p.Glu188Lys	deleterious(0.04)
chr4:59062670_G/A	4:59062670-59062670	A	ENSMUSG00000038598	ENSMUST00000107547.2	Transcript	missense_variant	2689	2585	862	P/L	cCc/cTc	-	MODERATE	Shoc1	protein_coding		-1	MGI	5	P1		ENSMUSP00000103171	ENSMUST00000107547.2:c.2585C>T		20/28		ENSMUSP00000103171.2:p.Pro862Leu	deleterious(0)
chr4:59066453_T/G	4:59066453-59066453	G	ENSMUSG00000038598	ENSMUST00000107547.2	Transcript	missense_variant	2394	2290	764	I/L	Att/Ctt	-	MODERATE	Shoc1	protein_coding		-1	MGI	5	P1		ENSMUSP00000103171	ENSMUST00000107547.2:c.2290A>C		17/28		ENSMUSP00000103171.2:p.Ile764Leu	deleterious(0)
chr4:123407669_T/C	4:123407669-123407669	C	ENSMUSG00000028649	ENSMUST00000082108.12	Transcript	stop_lost	840	669	223	*/W	tgA/tgG	-	HIGH	Macf1	protein_coding		-1	MGI	1		CCDS57294.1	ENSMUSP00000080755			6/93		ENSMUSP00000080755.6:p.Ter223TrpextTer?
chr4:123407669_T/C	4:123407669-123407669	C	ENSMUSG00000028649	ENSMUST00000106224.9	Transcript	stop_lost	840	669	223	*/W	tgA/tgG	-	HIGH	Macf1	protein_coding		-1	MGI	5	P1	CCDS57295.1	ENSMUSP00000101831			6/98		ENSMUSP00000101831.3:p.Ter223TrpextTer?
chr4:123407669_T/C	4:123407669-123407669	C	ENSMUSG00000028649	ENSMUST00000147030.2	Transcript	stop_lost	736	543	181	*/W	tgA/tgG	-	HIGH	Macf1	protein_coding		-1	MGI	1			ENSMUSP00000123246			6/39	cds_end_NF	ENSMUSP00000123246.2:p.Ter181TrpextTer?
chr4:123407669_T/C	4:123407669-123407669	C	ENSMUSG00000028649	ENSMUST00000147228.8	Transcript	stop_lost	1311	1122	374	*/W	tgA/tgG	-	HIGH	Macf1	protein_coding		-1	MGI	1			ENSMUSP00000115847			2/35	cds_end_NF	ENSMUSP00000115847.2:p.Ter374TrpextTer?
chr4:123407669_T/C	4:123407669-123407669	C	ENSMUSG00000028649	ENSMUST00000151346.8	Transcript	stop_lost	387	387	129	*/W	tgA/tgG	-	HIGH	Macf1	protein_coding		-1	MGI	5			ENSMUSP00000114568			4/90	cds_start_NF	ENSMUSP00000114568.2:p.Ter129TrpextTer?
chr4:123407669_T/C	4:123407669-123407669	C	ENSMUSG00000028649	ENSMUST00000238555.2	Transcript	stop_lost	989	654	218	*/W	tgA/tgG	-	HIGH	Macf1	protein_coding		-1	MGI				ENSMUSP00000158828			7/94		ENSMUSP00000158828.2:p.Ter218TrpextTer?
chr4:123407669_T/C	4:123407669-123407669	C	ENSMUSG00000028649	ENSMUST00000238731.2	Transcript	stop_lost	777	612	204	*/W	tgA/tgG	-	HIGH	Macf1	protein_coding		-1	MGI				ENSMUSP00000158792			7/94		ENSMUSP00000158792.2:p.Ter204TrpextTer?
chr4:123407669_T/C	4:123407669-123407669	C	ENSMUSG00000028649	ENSMUST00000238866.2	Transcript	stop_lost	606	501	167	*/W	tgA/tgG	-	HIGH	Macf1	protein_coding		-1	MGI				ENSMUSP00000158868			6/10	cds_end_NF	ENSMUSP00000158868.2:p.Ter167TrpextTer?
chr4:123407669_T/C	4:123407669-123407669	C	ENSMUSG00000028649	ENSMUST00000247736.1	Transcript	stop_lost	904	516	172	*/W	tgA/tgG	-	HIGH	Macf1	protein_coding		-1	MGI				ENSMUSP00000159521			8/12	cds_end_NF	ENSMUSP00000159521.1:p.Ter172TrpextTer?
chr4:123407669_T/C	4:123407669-123407669	C	ENSMUSG00000028649	ENSMUST00000247737.1	Transcript	stop_lost	785	669	223	*/W	tgA/tgG	-	HIGH	Macf1	protein_coding		-1	MGI				ENSMUSP00000159522			7/10	cds_end_NF	ENSMUSP00000159522.1:p.Ter223TrpextTer?
chr4:136660613_C/T	4:136660613-136660613	T	ENSMUSG00000028661	ENSMUST00000030420.9	Transcript	missense_variant	2173	2104	702	V/I	Gtc/Atc	-	MODERATE	Epha8	protein_coding		-1	MGI	1	P1	CCDS18813.1	ENSMUSP00000030420	ENSMUST00000030420.9:c.2104G>A		11/17		ENSMUSP00000030420.9:p.Val702Ile	deleterious_low_confidence(0)
chr5:34616599_C/T	5:34616599-34616599	T	ENSMUSG00000037210	ENSMUST00000094867.8	Transcript	missense_variant	1915	1915	639	L/F	Ctc/Ttc	-	MODERATE	Fam193a	protein_coding		1	MGI	5	A2		ENSMUSP00000092463			11/17		ENSMUSP00000092463.5:p.Leu639Phe
chr5:34616599_C/T	5:34616599-34616599	T	ENSMUSG00000037210	ENSMUST00000180376.8	Transcript	missense_variant	3046	2773	925	L/F	Ctc/Ttc	-	MODERATE	Fam193a	protein_coding		1	MGI	5	P2		ENSMUSP00000138082			15/21		ENSMUSP00000138082.2:p.Leu925Phe
chr5:86182142_T/G	5:86182142-86182142	G	ENSMUSG00000029253	ENSMUST00000031170.10	Transcript	missense_variant	1979	1741	581	T/P	Aca/Cca	-	MODERATE	Cenpc1	protein_coding		-1	MGI	1	P1	CCDS39123.1	ENSMUSP00000031170			10/19		ENSMUSP00000031170.9:p.Thr581Pro
chr5:86182237_A/T	5:86182237-86182237	T	ENSMUSG00000029253	ENSMUST00000031170.10	Transcript	missense_variant	1884	1646	549	I/K	aTa/aAa	-	MODERATE	Cenpc1	protein_coding		-1	MGI	1	P1	CCDS39123.1	ENSMUSP00000031170	ENSMUST00000031170.10:c.1646C>A		10/19		ENSMUSP00000031170.9:p.Ile549Lys	deleterious(0.02)
chr6:12321048_T/G	6:12321048-12321048	G	ENSMUSG00000032625	ENSMUST00000119581.7	Transcript	stop_lost	5083	4626	1542	*/C	tgA/tgC	-	HIGH	Thsd7a	protein_coding		-1	MGI	5	P4	CCDS51721.1	ENSMUSP00000113681			26/28		ENSMUSP00000113681.3:p.Ter1542CysextTer?
chr6:12321048_T/G	6:12321048-12321048	G	ENSMUSG00000032625	ENSMUST00000172356.8	Transcript	stop_lost	4926	4626	1542	*/C	tgA/tgC	-	HIGH	Thsd7a	protein_coding		-1	MGI	5	A2		ENSMUSP00000131662			26/28		ENSMUSP00000131662.2:p.Ter1542CysextTer?
chr6:12555200_C/A	6:12555200-12555200	A	ENSMUSG00000032625	ENSMUST00000119581.7	Transcript	missense_variant	1140	683	228	R/L	cGg/cTg	-	MODERATE	Thsd7a	protein_coding		-1	MGI	5	P4	CCDS51721.1	ENSMUSP00000113681	ENSMUST00000119581.7:c.683A>T		2/28		ENSMUSP00000113681.3:p.Arg228Leu	deleterious_low_confidence(0.01)
chr6:12555200_C/A	6:12555200-12555200	A	ENSMUSG00000032625	ENSMUST00000172356.8	Transcript	missense_variant	983	683	228	R/L	cGg/cTg	-	MODERATE	Thsd7a	protein_coding		-1	MGI	5	A2		ENSMUSP00000131662	ENSMUST00000172356.8:c.683A>T		2/28		ENSMUSP00000131662.2:p.Arg228Leu	deleterious_low_confidence(0.01)
chr6:13641813_A/T	6:13641813-13641813	T	ENSMUSG00000042742	ENSMUST00000045235.8	Transcript	missense_variant	473	340	114	F/I	Ttt/Att	-	MODERATE	Bmt2	protein_coding		-1	MGI	1	P1	CCDS51723.1	ENSMUSP00000040578	ENSMUST00000045235.8:c.340C>A		3/5		ENSMUSP00000040578.6:p.Phe114Ile	tolerated(0.14)
chr6:13641813_A/T	6:13641813-13641813	T	ENSMUSG00000042742	ENSMUST00000203078.2	Transcript	missense_variant	445	340	114	F/I	Ttt/Att	-	MODERATE	Bmt2	protein_coding		-1	MGI	1			ENSMUSP00000144704	ENSMUST00000203078.2:c.340C>A		3/4		ENSMUSP00000144704.2:p.Phe114Ile	deleterious(0.04)
chr6:29366946_T/C	6:29366946-29366946	C	ENSMUSG00000029767	ENSMUST00000031779.17	Transcript	missense_variant	722	613	205	Y/H	Tat/Cat	-	MODERATE	Calu	protein_coding		1	MGI	1	P1	CCDS19957.1	ENSMUSP00000031779	ENSMUST00000031779.17:c.613G>C		5/7		ENSMUSP00000031779.11:p.Tyr205His	deleterious(0)
chr6:29366946_T/C	6:29366946-29366946	C	ENSMUSG00000029767	ENSMUST00000090481.14	Transcript	missense_variant	709	613	205	Y/H	Tat/Cat	-	MODERATE	Calu	protein_coding		1	MGI	1		CCDS19958.1	ENSMUSP00000087967	ENSMUST00000090481.14:c.613G>C		5/7		ENSMUSP00000087967.8:p.Tyr205His	deleterious(0)
chr6:29366946_T/C	6:29366946-29366946	C	ENSMUSG00000029767	ENSMUST00000156163.2	Transcript	missense_variant	225	226	76	Y/H	Tat/Cat	-	MODERATE	Calu	protein_coding		1	MGI	2			ENSMUSP00000133615	ENSMUST00000156163.2:c.226G>C		3/4	cds_start_NF	ENSMUSP00000133615.2:p.Tyr76His	deleterious_low_confidence(0)
chr6:29366946_T/C	6:29366946-29366946	C	ENSMUSG00000029767	ENSMUST00000172974.8	Transcript	missense_variant	759	613	205	Y/H	Tat/Cat	-	MODERATE	Calu	protein_coding		1	MGI	5			ENSMUSP00000133390	ENSMUST00000172974.8:c.613G>C		5/6		ENSMUSP00000133390.2:p.Tyr205His	deleterious(0)
chr6:29366946_T/C	6:29366946-29366946	C	ENSMUSG00000029767	ENSMUST00000173216.8	Transcript	missense_variant	338	157	53	Y/H	Tat/Cat	-	MODERATE	Calu	protein_coding		1	MGI	5			ENSMUSP00000134708	ENSMUST00000173216.8:c.157G>C		3/5		ENSMUSP00000134708.2:p.Tyr53His	deleterious_low_confidence(0)
chr6:29422089_C/T	6:29422089-29422089	T	ENSMUSG00000029769	ENSMUST00000145310.8	Transcript	missense_variant,stop_retained_variant	1372	1330	444	Q/*	Caa/Taa	-	MODERATE	Ccdc136	protein_coding		1	MGI	5	A2	CCDS85021.1	ENSMUSP00000145331			9/10		ENSMUSP00000145331.2:p.Gln444Ter
chr6:82914092_A/G	6:82914092-82914092	G	ENSMUSG00000000627	ENSMUST00000000641.15	Transcript	missense_variant	411	265	89	Y/H	Tac/Cac	-	MODERATE	Sema4f	protein_coding		-1	MGI	1	P1	CCDS20264.1	ENSMUSP00000000641	ENSMUST00000000641.15:c.265G>C		2/14		ENSMUSP00000000641.10:p.Tyr89His	deleterious(0)
chr6:83079277_C/G	6:83079277-83079277	G	ENSMUSG00000107499	ENSMUST00000101254.9	Transcript	missense_variant	696	613	205	P/A	Ccg/Gcg	-	MODERATE	Ccdc142	protein_coding		1	MGI	5	P1	CCDS39527.1	ENSMUSP00000098812			1/9		ENSMUSP00000098812.4:p.Pro205Ala
chr6:92051094_G/A	6:92051094-92051094	A	ENSMUSG00000034037	ENSMUST00000089334.9	Transcript	missense_variant	4521	4369	1457	E/K	Gag/Aag	-	MODERATE	Fgd5	protein_coding		1	MGI	1	A2	CCDS20371.2	ENSMUSP00000086748	ENSMUST00000089334.9:c.4369G>A		20/21		ENSMUSP00000086748.3:p.Glu1457Lys	deleterious(0)
chr6:92051094_G/A	6:92051094-92051094	A	ENSMUSG00000034037	ENSMUST00000113466.2	Transcript	missense_variant	4047	3895	1299	E/K	Gag/Aag	-	MODERATE	Fgd5	protein_coding		1	MGI	1	P2		ENSMUSP00000109093	ENSMUST00000113466.2:c.3895G>A		19/20		ENSMUSP00000109093.2:p.Glu1299Lys	deleterious(0)
chr6:124721678_A/T	6:124721678-124721678	T	ENSMUSG00000004263	ENSMUST00000088357.12	Transcript	splice_donor_5th_base_variant,intron_variant	-	-	-	-	-	-	LOW	Atn1	protein_coding	7/9	-1	MGI	1	P1	CCDS20526.1	ENSMUSP00000085695	ENSMUST00000088357.12:c.3169+5G>A
chr7:140072566_G/A	7:140072566-140072566	A	ENSMUSG00000063230	ENSMUST00000074897.5	Transcript	missense_variant	37	14	5	S/N	aGt/aAt	-	MODERATE	Or13a22	protein_coding		1	MGI		P1	CCDS21978.1	ENSMUSP00000074435	ENSMUST00000074897.5:c.14G>A		1/1		ENSMUSP00000074435.3:p.Ser5Asn	tolerated(0.22)
chr7:140072566_G/A	7:140072566-140072566	A	ENSMUSG00000063230	ENSMUST00000213715.3	Transcript	missense_variant	582	14	5	S/N	aGt/aAt	-	MODERATE	Or13a22	protein_coding		1	MGI	5	P1	CCDS21978.1	ENSMUSP00000149468	ENSMUST00000213715.3:c.14G>A		4/4		ENSMUSP00000149468.2:p.Ser5Asn	tolerated(0.22)
chr7:140072566_G/A	7:140072566-140072566	A	ENSMUSG00000063230	ENSMUST00000214296.2	Transcript	missense_variant	669	14	5	S/N	aGt/aAt	-	MODERATE	Or13a22	protein_coding		1	MGI	5	P1	CCDS21978.1	ENSMUSP00000149320	ENSMUST00000214296.2:c.14G>A		4/4		ENSMUSP00000149320.2:p.Ser5Asn	tolerated(0.22)
chr7:140072566_G/A	7:140072566-140072566	A	ENSMUSG00000063230	ENSMUST00000216585.2	Transcript	missense_variant,NMD_transcript_variant	669	14	5	S/N	aGt/aAt	-	MODERATE	Or13a22	nonsense_mediated_decay		1	MGI	5		CCDS21978.1	ENSMUSP00000150897	ENSMUST00000216585.2:c.14G>A		4/5		ENSMUSP00000150897.2:p.Ser5Asn	tolerated(0.22)
chr7:140072566_G/A	7:140072566-140072566	A	ENSMUSG00000063230	ENSMUST00000217235.2	Transcript	missense_variant	735	14	5	S/N	aGt/aAt	-	MODERATE	Or13a22	protein_coding		1	MGI	5	P1	CCDS21978.1	ENSMUSP00000149340	ENSMUST00000217235.2:c.14G>A		5/5		ENSMUSP00000149340.2:p.Ser5Asn	tolerated(0.22)
chr7:140072566_G/A	7:140072566-140072566	A	ENSMUSG00000063230	ENSMUST00000217580.2	Transcript	missense_variant,NMD_transcript_variant	448	14	5	S/N	aGt/aAt	-	MODERATE	Or13a22	nonsense_mediated_decay		1	MGI	5		CCDS21978.1	ENSMUSP00000149412	ENSMUST00000217580.2:c.14G>A		4/5		ENSMUSP00000149412.2:p.Ser5Asn	tolerated(0.22)
chr8:70539783_T/C	8:70539783-70539783	C	ENSMUSG00000007594	ENSMUST00000007738.11	Transcript	splice_donor_variant	-	-	-	-	-	-	HIGH	Hapln4	protein_coding	4/4	1	MGI	1	P1	CCDS40365.1	ENSMUSP00000007738	ENSMUST00000007738.11:c.811+2T>C
chr9:3418714_T/G	9:3418714-3418714	G	ENSMUSG00000025898	ENSMUST00000027027.7	Transcript	missense_variant	1006	500	167	L/R	cTc/cGc	-	MODERATE	Cwf19l2	protein_coding		1	MGI	1	P1	CCDS22793.1	ENSMUSP00000027027	ENSMUST00000027027.7:c.500T>G		5/18		ENSMUSP00000027027.6:p.Leu167Arg	tolerated(0.35)
chr9:4472110_T/G	9:4472110-4472110	G	ENSMUSG00000025892	ENSMUST00000027020.13	Transcript	missense_variant	1857	1378	460	I/L	Atc/Ctc	-	MODERATE	Gria4	protein_coding		-1	MGI	5	A1	CCDS52715.1	ENSMUSP00000027020	ENSMUST00000027020.13:c.1378A>C		11/17		ENSMUSP00000027020.7:p.Ile460Leu	deleterious_low_confidence(0)
chr9:4472110_T/G	9:4472110-4472110	G	ENSMUSG00000025892	ENSMUST00000063508.15	Transcript	missense_variant	1765	1378	460	I/L	Atc/Ctc	-	MODERATE	Gria4	protein_coding		-1	MGI	1	P4	CCDS22797.1	ENSMUSP00000066980	ENSMUST00000063508.15:c.1378A>C		11/17		ENSMUSP00000066980.8:p.Ile460Leu	deleterious_low_confidence(0)
chr9:4472110_T/G	9:4472110-4472110	G	ENSMUSG00000025892	ENSMUST00000212533.2	Transcript	missense_variant	1623	1378	460	I/L	Atc/Ctc	-	MODERATE	Gria4	protein_coding		-1	MGI	1	A1	CCDS52715.1	ENSMUSP00000148533	ENSMUST00000212533.2:c.1378A>C		10/16		ENSMUSP00000148533.2:p.Ile460Leu	deleterious_low_confidence(0)
chr9:6955970_C/T	9:6955970-6955970	T	ENSMUSG00000047193	ENSMUST00000048417.13	Transcript	stop_gained	12479	12390	4130	W/*	tgG/tgA	-	HIGH	Dync2h1	protein_coding		-1	MGI	1	P2	CCDS40528.1	ENSMUSP00000046733	ENSMUST00000048417.13:c.12390G>A		85/89		ENSMUSP00000046733.7:p.Trp4130Ter
chr9:6955970_C/T	9:6955970-6955970	T	ENSMUSG00000047193	ENSMUST00000140466.8	Transcript	stop_gained	12771	12390	4130	W/*	tgG/tgA	-	HIGH	Dync2h1	protein_coding		-1	MGI	5	P2	CCDS40528.1	ENSMUSP00000120007	ENSMUST00000140466.8:c.12390G>A		86/90		ENSMUSP00000120007.2:p.Trp4130Ter
chr9:6955970_C/T	9:6955970-6955970	T	ENSMUSG00000047193	ENSMUST00000147193.8	Transcript	stop_gained	12411	12411	4137	W/*	tgG/tgA	-	HIGH	Dync2h1	protein_coding		-1	MGI	5	A1		ENSMUSP00000116679	ENSMUST00000147193.8:c.12411G>A		86/90		ENSMUSP00000116679.2:p.Trp4137Ter
chr9:39751203_A/C	9:39751203-39751203	C	ENSMUSG00000093934	ENSMUST00000075467.2	Transcript	missense_variant	472	472	158	I/L	Att/Ctt	-	MODERATE	Or8g2b	protein_coding		1	MGI		P1	CCDS23063.1	ENSMUSP00000074913	ENSMUST00000075467.2:c.472G>C		1/1		ENSMUSP00000074913.2:p.Ile158Leu	tolerated_low_confidence(0.13)
chr9:39751203_A/C	9:39751203-39751203	C	ENSMUSG00000093934	ENSMUST00000214242.2	Transcript	missense_variant	653	472	158	I/L	Att/Ctt	-	MODERATE	Or8g2b	protein_coding		1	MGI	5	P1	CCDS23063.1	ENSMUSP00000148850	ENSMUST00000214242.2:c.472G>C		2/2		ENSMUSP00000148850.2:p.Ile158Leu	tolerated_low_confidence(0.13)
chr9:65346928_G/C	9:65346928-65346928	C	ENSMUSG00000059183	ENSMUST00000074792.7	Transcript	missense_variant	553	521	174	R/P	cGc/cCc	-	MODERATE	Mtfmt	protein_coding		1	MGI	1	P1	CCDS23292.1	ENSMUSP00000074347			3/9		ENSMUSP00000074347.7:p.Arg174Pro
chrY:841954_CCA/C	Y:841954-841956	-	ENSMUSG00000069053	ENSMUST00000115894.3	Transcript	splice_polypyrimidine_tract_variant,intron_variant	-	-	-	-	-	-	LOW	Uba1y	protein_coding	21/25	1	MGI	5	P1	CCDS30540.1	ENSMUSP00000111560	ENSMUST00000115894.3:c.2554-13_2554-12del
chrY:841954_CCA/C	Y:841954-841956	-	ENSMUSG00000069053	ENSMUST00000190013.7	Transcript	splice_polypyrimidine_tract_variant,intron_variant	-	-	-	-	-	-	LOW	Uba1y	protein_coding	21/25	1	MGI	1	P1	CCDS30540.1	ENSMUSP00000140543	ENSMUST00000190013.7:c.2554-13_2554-12del
chrY:2121707_A/C	Y:2121707-2121707	C	ENSMUSG00000000103	ENSMUST00000115891.2	Transcript	missense_variant	543	185	62	I/S	aTt/aGt	-	MODERATE	Zfy2	protein_coding		-1	MGI	1	P1	CCDS41217.1	ENSMUSP00000111557	ENSMUST00000115891.2:c.185T>G		4/9		ENSMUSP00000111557.2:p.Ile62Ser	deleterious(0)
chrY:2121707_A/C	Y:2121707-2121707	C	ENSMUSG00000000103	ENSMUST00000187148.7	Transcript	missense_variant	413	185	62	I/S	aTt/aGt	-	MODERATE	Zfy2	protein_coding		-1	MGI	1	P1	CCDS41217.1	ENSMUSP00000139591	ENSMUST00000187148.7:c.185T>G		4/9		ENSMUSP00000139591.2:p.Ile62Ser	deleterious(0)
