# Supplementary material for: Temporal genomic analysis of melanoma rejection identifies regulators of tumor immune evasion
Source: bioRxiv. 2023 Nov 29:2023.11.29.569032. Preprint. [Version 1] doi: 10.1101/2023.11.29.569032 (PMC10705560; doi:10.1101/2023.11.29.569032)
Supplement: Supplement 5 — Supplementary Table 5- Differentially expressed genes in tumor compartment at days 0, 6, 10, and 16 post-inoculation. Differential expression analysis between tumor cells from rejected and non-rejected clones. Significance was assessed by Wilcoxon rank sum test and p-values were adjusted using Bonferroni correction. The ‘avg_log2FC’ column represents the fold change between the average gene expression among rejected SCCs versus the average gene expression among non-rejected SCCs. Whether a gene is overexpressed by all clones within the rejected or non-rejected categories is indicated in the ‘core_genesig’ column. [file media-5.xlsx]

## Sheet: SupplementaryTable5_new
Supplementary Table 5- Differentially expressed genes in tumor compartment at days 0, 6, 10, and 16 post-inoculation
p_val	avg_log2FC	pct_rejected	pct_nonrejected	p_val_adj	gene	SCC_phenotype	day	core_genesig
0	-1.29773	0.958	0.989	0	S100a4	non-rejected	D0	non-rejected
0	-1.22638	0.994	0.996	0	S100a6	non-rejected	D0	non-rejected
0	-1.54237	0.88	0.99	0	S100a11	non-rejected	D0	non-rejected
0	-1.70229	0.844	0.97	0	Sparc	non-rejected	D0	NA
0	-2.30634	0.032	0.637	0	Col1a1	non-rejected	D0	NA
2.97e-305	-1.11018	0.953	0.995	9.59e-301	Lgals1	non-rejected	D0	non-rejected
8.8e-269	-1.24948	0.179	0.705	2.84e-264	Col5a2	non-rejected	D0	NA
2.3e-261	2.90515	0.534	0.064	7.43e-257	Ptgds	rejected	D0	NA
1.43e-223	-0.916759	0.827	0.971	4.61e-219	Ldha	non-rejected	D0	NA
8.31e-217	-0.933692	0.039	0.438	2.68e-212	Cbr2	non-rejected	D0	NA
2.22e-206	-0.775767	0.923	0.981	7.16e-202	Myl6	non-rejected	D0	NA
1.17e-202	-0.834826	0.881	0.979	3.78e-198	Pkm	non-rejected	D0	NA
8.78e-186	-0.860958	0.739	0.944	2.84e-181	Calm1	non-rejected	D0	non-rejected
1.52e-182	-0.798683	0.876	0.99	4.9e-178	Tmsb10	non-rejected	D0	NA
6.14e-177	-0.990821	0.634	0.888	1.98e-172	Emp2	non-rejected	D0	NA
9.87e-173	-0.72967	0.926	0.974	3.19e-168	Hsp90b1	non-rejected	D0	non-rejected
2.9e-171	-1.21037	0.455	0.77	9.35e-167	Itgb5	non-rejected	D0	NA
5.36e-169	-0.96938	0.643	0.879	1.73e-164	Nrp2	non-rejected	D0	NA
7.52e-165	-1.35079	0.05	0.378	2.43e-160	Aspn	non-rejected	D0	NA
3.99e-163	-0.936971	0.875	0.979	1.29e-158	Cst3	non-rejected	D0	NA
2.25e-160	-1.20273	0.619	0.85	7.26e-156	Igfbp7	non-rejected	D0	NA
5.03e-159	-0.789184	0.589	0.849	1.63e-154	Ndufb1-ps	non-rejected	D0	NA
6.63e-159	-0.725341	0.88	0.978	2.14e-154	Aldoa	non-rejected	D0	NA
7.33e-156	-0.739001	0.879	0.965	2.37e-151	Lmna	non-rejected	D0	NA
1.36e-154	-0.749863	0.01	0.284	4.38e-150	Mme	non-rejected	D0	NA
6.42e-154	-0.826825	0.014	0.291	2.07e-149	Timp3	non-rejected	D0	NA
2.38e-152	-0.720756	0.733	0.963	7.68e-148	Gng5	non-rejected	D0	NA
1.12e-151	-0.869819	0.806	0.981	3.6e-147	Mif	non-rejected	D0	NA
1.24e-151	-0.848616	0.508	0.791	4e-147	Pdia6	non-rejected	D0	non-rejected
4.51e-151	-0.777925	0.623	0.891	1.46e-146	Atp5mpl	non-rejected	D0	NA
4.67e-151	-0.776783	0.64	0.882	1.51e-146	Tmed10	non-rejected	D0	non-rejected
2.36e-149	-0.720872	0.844	0.973	7.63e-145	Hsp90aa1	non-rejected	D0	non-rejected
4.14e-148	-0.771469	0.244	0.632	1.34e-143	Atp1b1	non-rejected	D0	non-rejected
5.03e-146	-0.538928	0.917	0.975	1.62e-141	Gnas	non-rejected	D0	NA
3.02e-145	-0.840744	0.584	0.856	9.75e-141	Pgk1	non-rejected	D0	NA
3.1e-145	-0.675172	0.142	0.495	1e-140	Gpc1	non-rejected	D0	NA
1.03e-144	-0.624333	0.898	0.978	3.32e-140	Cfl1	non-rejected	D0	NA
1.32e-143	-0.740558	0.521	0.819	4.27e-139	Calr	non-rejected	D0	non-rejected
1.71e-143	-0.843853	0.652	0.883	5.51e-139	Serpinh1	non-rejected	D0	NA
8.26e-143	-0.793531	0.233	0.623	2.67e-138	Palld	non-rejected	D0	NA
1e-141	-0.662808	0.991	0.997	3.23e-137	Actb	non-rejected	D0	non-rejected
8.47e-139	-0.730689	0.606	0.869	2.74e-134	Ndufc1	non-rejected	D0	non-rejected
4.34e-135	-0.724701	0.703	0.925	1.4e-130	Sec61g	non-rejected	D0	non-rejected
4.85e-135	-0.669	0.769	0.936	1.57e-130	Tmbim6	non-rejected	D0	non-rejected
9.1e-135	-0.676642	0.835	0.961	2.94e-130	Anxa2	non-rejected	D0	NA
2.82e-134	-0.800847	0.577	0.833	9.11e-130	Sec61b	non-rejected	D0	non-rejected
4.08e-134	-0.627318	0.762	0.959	1.32e-129	Elob	non-rejected	D0	NA
3.87e-133	-0.816193	0.712	0.929	1.25e-128	Txn1	non-rejected	D0	NA
5.18e-133	-0.628104	0.012	0.256	1.67e-128	Mxra8	non-rejected	D0	NA
7.24e-133	-0.588075	0.832	0.965	2.34e-128	Rpl10	non-rejected	D0	non-rejected
6.3e-132	-0.69419	0.554	0.832	2.03e-127	Hdlbp	non-rejected	D0	non-rejected
1.76e-127	-0.705378	0.785	0.96	5.69e-123	Eno1	non-rejected	D0	NA
2.62e-127	-0.799758	0.858	0.951	8.46e-123	Pcolce	non-rejected	D0	NA
4.25e-127	-0.628632	0.771	0.952	1.37e-122	Cox6a1	non-rejected	D0	non-rejected
2.85e-126	-0.62852	0.328	0.684	9.21e-122	Ncam1	non-rejected	D0	NA
6.63e-126	-0.794154	0.739	0.935	2.14e-121	Ifitm2	non-rejected	D0	NA
7.22e-124	-0.742186	0.758	0.929	2.33e-119	Cyb5r3	non-rejected	D0	non-rejected
7.47e-124	-0.776529	0.231	0.574	2.41e-119	Cdsn	non-rejected	D0	non-rejected
8.16e-124	-0.598912	0.961	0.993	2.64e-119	Ppia	non-rejected	D0	NA
1.32e-123	-0.656353	0.397	0.754	4.27e-119	Col4a1	non-rejected	D0	NA
5.41e-123	-0.693744	0.64	0.88	1.75e-118	Tmem258	non-rejected	D0	NA
2.26e-122	-0.685667	0.655	0.866	7.3e-118	Actn1	non-rejected	D0	NA
2.31e-121	-0.645665	0.615	0.863	7.46e-117	Ndufa1	non-rejected	D0	non-rejected
1.9e-120	-0.651012	0.429	0.76	6.12e-116	Dpysl3	non-rejected	D0	NA
1.5e-118	-0.681604	0.69	0.894	4.84e-114	Pdia3	non-rejected	D0	non-rejected
2.87e-118	-0.661487	0.606	0.851	9.28e-114	P4hb	non-rejected	D0	non-rejected
9.66e-118	-0.650863	0.357	0.67	3.12e-113	Ldah	non-rejected	D0	NA
4.03e-115	-0.657968	0.054	0.325	1.3e-110	Omd	non-rejected	D0	NA
5.98e-114	-0.663728	0.67	0.923	1.93e-109	Atp5j	non-rejected	D0	NA
1.07e-113	-0.604693	0.711	0.966	3.45e-109	Cox5b	non-rejected	D0	NA
4.77e-112	-0.548224	0.779	0.947	1.54e-107	Atp5e	non-rejected	D0	NA
9.76e-111	-0.428197	0.016	0.232	3.15e-106	Megf10	non-rejected	D0	NA
1.59e-109	-0.618966	0.592	0.837	5.13e-105	Psmb4	non-rejected	D0	non-rejected
8.45e-108	-0.656993	0.355	0.631	2.73e-103	Ssr2	non-rejected	D0	NA
2.49e-107	-0.65931	0.644	0.868	8.04e-103	Psmb3	non-rejected	D0	NA
1.94e-106	-0.644744	0.48	0.733	6.27e-102	Ap2m1	non-rejected	D0	NA
7.5e-104	-0.502556	0.183	0.481	2.42e-99	Myo1d	non-rejected	D0	NA
9.36e-104	-0.533601	0.092	0.354	3.02e-99	Plaat3	non-rejected	D0	NA
9.63e-104	-0.546758	0.561	0.828	3.11e-99	Csf1	non-rejected	D0	NA
1.46e-103	-0.549141	0.082	0.336	4.72e-99	Klhl30	non-rejected	D0	NA
8.11e-103	-0.597119	0.502	0.765	2.62e-98	Atp5k	non-rejected	D0	NA
1.42e-101	-0.736616	0.644	0.843	4.59e-97	Hspa5	non-rejected	D0	NA
6.42e-101	-0.652787	0.097	0.357	2.07e-96	Fabp5	non-rejected	D0	non-rejected
9.26e-101	-0.624459	0.697	0.933	2.99e-96	Tspo	non-rejected	D0	NA
4.27e-100	-0.586759	0.393	0.677	1.38e-95	Prdx4	non-rejected	D0	non-rejected
5.98e-100	-0.412738	0.016	0.211	1.93e-95	Pthlh	non-rejected	D0	NA
1.48e-99	-0.574196	0.76	0.962	4.78e-95	Cox6c	non-rejected	D0	NA
3.37e-98	-0.578326	0.574	0.827	1.09e-93	Mrps21	non-rejected	D0	NA
1.1e-97	-0.52224	0.054	0.287	3.55e-93	Grb14	non-rejected	D0	NA
3.35e-96	-0.493914	0.71	0.894	1.08e-91	Hdgf	non-rejected	D0	NA
6.34e-96	-0.594071	0.698	0.943	2.05e-91	Rpl36al	non-rejected	D0	NA
1.55e-95	-0.565234	0.692	0.899	5e-91	Sec62	non-rejected	D0	NA
2.25e-95	-0.467719	0.405	0.731	7.27e-91	Col8a1	non-rejected	D0	NA
1.61e-94	-0.57115	0.504	0.771	5.21e-90	Psmd1	non-rejected	D0	NA
1.17e-93	-0.537238	0.627	0.855	3.76e-89	Ndufa3	non-rejected	D0	NA
1.93e-93	-0.875933	0.395	0.642	6.22e-89	Timp1	non-rejected	D0	NA
3.45e-93	-0.511487	0.984	0.995	1.11e-88	Vim	non-rejected	D0	NA
8.78e-93	-0.578585	0.667	0.881	2.83e-88	Ppib	non-rejected	D0	NA
1.53e-92	-0.641054	0.417	0.67	4.93e-88	S100a13	non-rejected	D0	NA
1.56e-92	-0.476394	0.24	0.529	5.03e-88	Pacs2	non-rejected	D0	NA
1.57e-92	-0.459455	0.992	0.991	5.08e-88	mt-Co3	non-rejected	D0	NA
1.69e-92	-0.914531	0.307	0.571	5.46e-88	Fdps	non-rejected	D0	NA
7.22e-92	-0.560022	0.421	0.68	2.33e-87	Slirp	non-rejected	D0	NA
2.4e-91	-0.379094	0.642	0.865	7.75e-87	Flna	non-rejected	D0	NA
2.46e-91	-0.446546	0.039	0.248	7.95e-87	Bmp4	non-rejected	D0	NA
5.23e-90	-0.482905	0.507	0.776	1.69e-85	Itga3	non-rejected	D0	NA
5.39e-90	-0.519855	0.057	0.289	1.74e-85	Fbln5	non-rejected	D0	NA
5.44e-90	-0.553226	0.329	0.601	1.76e-85	Ncstn	non-rejected	D0	NA
1.16e-89	-0.511251	0.875	0.98	3.73e-85	Serf2	non-rejected	D0	NA
1.67e-89	-0.503239	0.403	0.682	5.38e-85	Copa	non-rejected	D0	NA
3.26e-89	-0.563359	0.536	0.778	1.05e-84	Ddost	non-rejected	D0	NA
4.91e-89	-0.531275	0.331	0.624	1.59e-84	Lrp5	non-rejected	D0	NA
5.13e-89	-0.54717	0.517	0.768	1.66e-84	Ndufb3	non-rejected	D0	NA
1.16e-88	-0.462679	0.378	0.67	3.76e-84	Akt1	non-rejected	D0	NA
4.84e-88	-0.366564	0.03	0.232	1.56e-83	Col11a1	non-rejected	D0	NA
2.03e-87	-0.427892	0.203	0.501	6.55e-83	Col4a2	non-rejected	D0	NA
3.95e-87	-0.661833	0.339	0.588	1.27e-82	Mgst3	non-rejected	D0	NA
2.07e-86	-0.492871	0.074	0.297	6.68e-82	Car9	non-rejected	D0	NA
2.39e-86	-0.623448	0.408	0.659	7.72e-82	Gstm2	non-rejected	D0	NA
1.05e-85	-0.478615	0.833	0.969	3.4e-81	Atp5b	non-rejected	D0	NA
1.8e-85	-0.495787	0.762	0.962	5.82e-81	Atp5j2	non-rejected	D0	NA
3.88e-85	-0.714515	0.318	0.577	1.25e-80	Spry1	non-rejected	D0	NA
2.39e-84	-0.464216	0.213	0.492	7.7e-80	Phldb2	non-rejected	D0	NA
2.78e-84	-0.554846	0.692	0.912	8.98e-80	Ndufa4	non-rejected	D0	NA
3.91e-84	-0.691371	0.589	0.816	1.26e-79	Krtcap2	non-rejected	D0	NA
4.74e-84	-0.494922	0.266	0.533	1.53e-79	Galk2	non-rejected	D0	NA
5.78e-84	-0.446825	0.865	0.953	1.87e-79	Cald1	non-rejected	D0	NA
7.9e-84	-0.49591	0.32	0.604	2.55e-79	Scd2	non-rejected	D0	NA
7.83e-83	0.6895	0.784	0.796	2.53e-78	Cnbp	rejected	D0	NA
9.85e-83	-0.584767	0.671	0.866	3.18e-78	Grem1	non-rejected	D0	NA
3.84e-82	-0.522843	0.683	0.935	1.24e-77	Cox7a2	non-rejected	D0	NA
4.45e-82	-0.595233	0.56	0.824	1.44e-77	Erh	non-rejected	D0	NA
5.77e-82	-0.489809	0.298	0.574	1.86e-77	Map2	non-rejected	D0	NA
6.51e-82	-0.538212	0.655	0.873	2.1e-77	Tomm6	non-rejected	D0	NA
1.09e-81	1.31548	0.669	0.664	3.51e-77	Tmem176a	rejected	D0	NA
2.65e-81	-0.557421	0.715	0.924	8.55e-77	Reep5	non-rejected	D0	NA
2.97e-81	-0.472406	0.909	0.978	9.6e-77	Rps29	non-rejected	D0	NA
8.38e-81	-0.444847	0.701	0.884	2.71e-76	Vcp	non-rejected	D0	NA
2.94e-80	-0.384848	0.167	0.439	9.5e-76	Sdc3	non-rejected	D0	NA
3.11e-80	0.417183	0.218	0.024	1e-75	Loxl1	rejected	D0	NA
4.18e-80	-0.409331	0.043	0.235	1.35e-75	Six1	non-rejected	D0	NA
6.88e-80	-0.651042	0.368	0.615	2.22e-75	Phf11d	non-rejected	D0	NA
8.83e-80	-0.566551	0.561	0.796	2.85e-75	Lgals3bp	non-rejected	D0	NA
1.37e-79	-0.439221	0.208	0.476	4.42e-75	Prex2	non-rejected	D0	NA
4.02e-79	-0.378048	0.086	0.314	1.3e-74	Fzd2	non-rejected	D0	NA
4.47e-79	-0.528582	0.458	0.696	1.44e-74	Psmd2	non-rejected	D0	NA
5.82e-79	-0.39853	0.292	0.556	1.88e-74	Txndc5	non-rejected	D0	NA
1.11e-78	-0.330203	0.03	0.21	3.58e-74	Ddah1	non-rejected	D0	NA
1.23e-77	-0.514654	0.725	0.915	3.98e-73	Selenof	non-rejected	D0	NA
1.26e-77	-0.632058	0.834	0.94	4.07e-73	Tpm1	non-rejected	D0	NA
2.84e-77	-0.624331	0.076	0.293	9.18e-73	Apod	non-rejected	D0	NA
3.15e-77	-1.47872	0.045	0.228	1.02e-72	Mgp	non-rejected	D0	NA
3.94e-77	0.892587	0.996	0.999	1.27e-72	Fth1	rejected	D0	NA
1.63e-76	-0.454417	0.709	0.887	5.25e-72	Canx	non-rejected	D0	NA
2.77e-76	-0.446863	0.436	0.682	8.93e-72	Rpn2	non-rejected	D0	NA
4.42e-76	-0.482746	0.535	0.792	1.43e-71	Psma6	non-rejected	D0	NA
4.97e-76	-0.464433	0.252	0.5	1.6e-71	Mfsd1	non-rejected	D0	NA
5.1e-76	-0.949638	0.412	0.625	1.65e-71	Serpinf1	non-rejected	D0	NA
8.35e-76	0.800736	0.891	0.962	2.7e-71	Ctsb	rejected	D0	NA
3.26e-75	-0.520256	0.601	0.8	1.05e-70	Cnn3	non-rejected	D0	NA
9.15e-75	-0.510721	0.749	0.956	2.96e-70	Pfn1	non-rejected	D0	NA
3.6e-74	-0.410138	0.581	0.813	1.16e-69	Ubap2l	non-rejected	D0	NA
6.87e-74	-0.344539	0.314	0.593	2.22e-69	Ahcyl1	non-rejected	D0	NA
2.01e-73	-0.552293	0.601	0.848	6.49e-69	Snrpe	non-rejected	D0	NA
2.45e-73	-0.345468	0.035	0.21	7.92e-69	Otulinl	non-rejected	D0	NA
3.43e-73	-0.416823	0.88	0.964	1.11e-68	Lamp1	non-rejected	D0	NA
1.54e-72	-0.521533	0.381	0.64	4.98e-68	Mmp2	non-rejected	D0	NA
2.81e-72	-0.498418	0.791	0.947	9.07e-68	Rpl23a	non-rejected	D0	NA
3.16e-72	-0.43493	0.5	0.753	1.02e-67	Tcf4	non-rejected	D0	NA
5.88e-72	-0.461946	0.331	0.573	1.9e-67	Mnat1	non-rejected	D0	NA
6.13e-72	-0.483079	0.811	0.959	1.98e-67	Grn	non-rejected	D0	NA
6.77e-72	-0.330355	0.051	0.236	2.18e-67	Slc45a4	non-rejected	D0	NA
2.79e-71	-0.392939	0.303	0.555	9e-67	AI506816	non-rejected	D0	NA
3.32e-71	-0.454701	0.28	0.536	1.07e-66	Lamc1	non-rejected	D0	NA
4.63e-71	-0.464242	0.411	0.654	1.5e-66	Dpm3	non-rejected	D0	NA
1.39e-70	-0.464464	0.708	0.933	4.48e-66	Cox6b1	non-rejected	D0	NA
3.34e-70	-0.472292	0.483	0.717	1.08e-65	Psma5	non-rejected	D0	NA
1.41e-69	-0.490079	0.571	0.814	4.56e-65	Ndufs5	non-rejected	D0	NA
1.43e-69	-0.473204	0.696	0.91	4.63e-65	Uqcc2	non-rejected	D0	NA
1.65e-69	-0.474903	0.69	0.905	5.34e-65	Uqcr11	non-rejected	D0	NA
1.86e-69	-0.343505	0.213	0.459	6e-65	Asph	non-rejected	D0	NA
2.37e-69	-0.384278	0.399	0.648	7.66e-65	Prkar2b	non-rejected	D0	NA
5.27e-69	-0.712263	0.614	0.824	1.7e-64	H2afz	non-rejected	D0	non-rejected
8.66e-69	-0.40407	0.453	0.699	2.8e-64	Lrrc58	non-rejected	D0	NA
1.39e-68	-0.347018	0.266	0.523	4.49e-64	Kidins220	non-rejected	D0	NA
2.34e-68	-0.412453	0.703	0.887	7.55e-64	Tpm3	non-rejected	D0	NA
3.23e-68	-0.58175	0.488	0.705	1.04e-63	Ifi44	non-rejected	D0	NA
4.12e-68	-0.442208	0.175	0.394	1.33e-63	Haus7	non-rejected	D0	NA
3.76e-67	-0.431053	0.524	0.756	1.21e-62	Sdhc	non-rejected	D0	NA
5.08e-67	-0.289517	0.114	0.344	1.64e-62	Vgll3	non-rejected	D0	NA
1.44e-66	-0.510785	0.485	0.717	4.66e-62	Ppic	non-rejected	D0	NA
4.37e-66	-0.303384	0.043	0.212	1.41e-61	Ccn4	non-rejected	D0	NA
6.37e-66	-0.376475	0.367	0.612	2.06e-61	Psmb7	non-rejected	D0	NA
6.66e-66	-0.46031	0.223	0.45	2.15e-61	Tgfb2	non-rejected	D0	NA
7.22e-66	-0.625663	0.334	0.552	2.33e-61	Gchfr	non-rejected	D0	non-rejected
9.65e-66	-0.400022	0.393	0.634	3.12e-61	Rgl1	non-rejected	D0	NA
1.12e-65	-0.483281	0.641	0.888	3.62e-61	Uqcrb	non-rejected	D0	NA
1.23e-65	-0.471718	0.484	0.692	3.96e-61	Ube2l3	non-rejected	D0	NA
1.49e-65	-0.60321	0.895	0.961	4.81e-61	Actg1	non-rejected	D0	NA
1.64e-65	-0.421631	0.352	0.579	5.28e-61	Taldo1	non-rejected	D0	NA
1.99e-65	-0.424423	0.329	0.575	6.42e-61	Lima1	non-rejected	D0	NA
2.39e-65	-0.388254	0.787	0.92	7.72e-61	Itgb1	non-rejected	D0	NA
2.9e-65	-0.508099	0.716	0.904	9.36e-61	Eif3c	non-rejected	D0	NA
6.78e-65	-0.435093	0.201	0.421	2.19e-60	Tgfbr2	non-rejected	D0	NA
8.59e-65	-0.485104	0.56	0.784	2.77e-60	Ndufb8	non-rejected	D0	NA
1.29e-64	-0.460784	0.534	0.753	4.15e-60	Eif1a	non-rejected	D0	NA
1.34e-64	-0.315223	0.667	0.857	4.31e-60	Cadm1	non-rejected	D0	NA
1.65e-64	-0.353013	0.359	0.61	5.34e-60	Wdr26	non-rejected	D0	NA
2.22e-64	-0.466032	0.586	0.823	7.17e-60	Smdt1	non-rejected	D0	NA
6.55e-64	-0.35571	0.361	0.608	2.12e-59	Dag1	non-rejected	D0	NA
9.39e-64	-0.315883	0.236	0.474	3.03e-59	Mta1	non-rejected	D0	NA
2.37e-63	0.468601	0.862	0.899	7.65e-59	Serbp1	rejected	D0	NA
5.18e-63	-0.471364	0.842	0.984	1.67e-58	Rpl34	non-rejected	D0	NA
5.95e-63	-0.373137	0.211	0.444	1.92e-58	Tenm3	non-rejected	D0	NA
7.39e-63	-0.4522	0.805	0.947	2.38e-58	Myl12a	non-rejected	D0	NA
8.27e-63	-0.458669	0.424	0.642	2.67e-58	Churc1	non-rejected	D0	NA
8.75e-63	-0.285441	0.067	0.253	2.82e-58	Adamtsl3	non-rejected	D0	NA
1.23e-62	-0.340163	0.51	0.746	3.98e-58	Ssr3	non-rejected	D0	NA
1.34e-62	-0.320287	0.111	0.314	4.32e-58	Adh7	non-rejected	D0	NA
6.72e-62	-0.314762	0.432	0.68	2.17e-57	Usp47	non-rejected	D0	NA
7.63e-62	-0.306039	0.178	0.408	2.46e-57	Uggt1	non-rejected	D0	NA
8.71e-62	-0.378338	0.205	0.422	2.81e-57	Scfd1	non-rejected	D0	NA
1.16e-61	-0.475604	0.516	0.728	3.74e-57	Glmp	non-rejected	D0	NA
1.32e-61	-0.395085	0.537	0.753	4.25e-57	Eif4h	non-rejected	D0	NA
1.66e-61	-0.446839	0.578	0.79	5.36e-57	Itm2c	non-rejected	D0	NA
2.06e-61	1.638	0.756	0.909	6.66e-57	Ly6a	rejected	D0	NA
2.22e-61	-0.432729	0.493	0.716	7.15e-57	Lamb1	non-rejected	D0	NA
3.4e-61	-0.452253	0.405	0.618	1.1e-56	Tmem160	non-rejected	D0	NA
3.49e-61	-0.420206	0.848	0.959	1.13e-56	Anxa5	non-rejected	D0	NA
4.1e-61	-0.391239	0.314	0.55	1.32e-56	Srebf2	non-rejected	D0	NA
5.08e-61	-0.501439	0.504	0.713	1.64e-56	Ctsa	non-rejected	D0	NA
6.17e-61	-0.585472	0.277	0.497	1.99e-56	Pla2g4a	non-rejected	D0	NA
7.07e-61	0.492362	0.301	0.098	2.28e-56	Zc3h8	rejected	D0	NA
7.83e-61	-0.360733	0.199	0.416	2.53e-56	Micu1	non-rejected	D0	NA
8.78e-61	-0.292816	0.599	0.822	2.83e-56	Csde1	non-rejected	D0	NA
9.42e-61	-0.379664	0.64	0.838	3.04e-56	Cltc	non-rejected	D0	NA
1.07e-60	-0.466077	0.544	0.757	3.45e-56	Bloc1s1	non-rejected	D0	NA
1.41e-60	-0.40558	0.3	0.526	4.55e-56	Serp1	non-rejected	D0	NA
1.72e-60	-0.423211	0.163	0.373	5.56e-56	Htra1	non-rejected	D0	NA
2.34e-60	-0.313862	0.227	0.457	7.56e-56	Ube2q1	non-rejected	D0	NA
3.18e-60	-0.484589	0.637	0.865	1.03e-55	Ndufb4	non-rejected	D0	NA
5.56e-60	-0.41316	0.77	0.896	1.8e-55	Tpm4	non-rejected	D0	NA
5.64e-60	-0.368114	0.513	0.742	1.82e-55	Anapc5	non-rejected	D0	NA
6.47e-60	0.999072	0.709	0.802	2.09e-55	Tmem176b	rejected	D0	NA
8.62e-60	-0.275645	0.337	0.594	2.78e-55	Fndc3b	non-rejected	D0	NA
1.45e-59	-0.50106	0.664	0.842	4.68e-55	Ifi27	non-rejected	D0	NA
1.57e-59	-0.354954	0.453	0.684	5.08e-55	Gsk3b	non-rejected	D0	NA
1.84e-59	-0.365205	0.31	0.549	5.96e-55	2310022B05Rik	non-rejected	D0	NA
2.31e-59	-0.351627	0.088	0.271	7.46e-55	Plekha6	non-rejected	D0	NA
2.84e-59	0.90145	0.522	0.357	9.17e-55	Ass1	rejected	D0	NA
3.17e-59	-0.46715	0.547	0.754	1.02e-54	Cct8	non-rejected	D0	NA
4.24e-59	-0.463537	0.221	0.444	1.37e-54	Itga7	non-rejected	D0	NA
4.39e-59	-0.396244	0.484	0.697	1.42e-54	Bzw1	non-rejected	D0	NA
4.65e-59	-0.447833	0.562	0.764	1.5e-54	Atp6v1a	non-rejected	D0	NA
7.23e-59	-0.464565	0.404	0.623	2.33e-54	Stat2	non-rejected	D0	NA
9.43e-59	-0.354918	0.905	0.969	3.04e-54	Ubc	non-rejected	D0	NA
1.36e-58	-0.642169	0.402	0.627	4.4e-54	Cryab	non-rejected	D0	NA
1.41e-58	-0.348089	0.657	0.838	4.54e-54	Rock2	non-rejected	D0	NA
2.2e-58	-0.529057	0.654	0.845	7.1e-54	Eif5a	non-rejected	D0	NA
2.74e-58	-0.403884	0.805	0.967	8.84e-54	Ndufa13	non-rejected	D0	NA
3.28e-58	-0.422138	0.475	0.689	1.06e-53	Snx6	non-rejected	D0	NA
3.68e-58	-0.359519	0.557	0.786	1.19e-53	Ddr2	non-rejected	D0	NA
3.87e-58	-0.312079	0.397	0.645	1.25e-53	Atp2a2	non-rejected	D0	NA
4.04e-58	-0.347666	0.593	0.807	1.3e-53	Ltbp1	non-rejected	D0	NA
4.98e-58	-0.388363	0.337	0.552	1.61e-53	Rer1	non-rejected	D0	NA
8.02e-58	0.734868	0.821	0.94	2.59e-53	Rpl3	rejected	D0	NA
9.03e-58	0.64371	0.505	0.294	2.92e-53	Phlda1	rejected	D0	NA
1.03e-57	-0.421921	0.721	0.929	3.33e-53	Rbx1	non-rejected	D0	NA
1.03e-57	-0.385898	0.255	0.473	3.34e-53	Ckap4	non-rejected	D0	NA
1.21e-57	-0.261988	0.049	0.208	3.9e-53	Dse	non-rejected	D0	NA
2.58e-57	-0.450555	0.54	0.756	8.33e-53	Mrpl33	non-rejected	D0	NA
2.79e-57	-0.372659	0.492	0.709	9.02e-53	Psmc3	non-rejected	D0	NA
5.16e-57	-0.412137	0.862	0.94	1.67e-52	Timp2	non-rejected	D0	NA
5.41e-57	-0.50186	0.445	0.661	1.75e-52	Txnip	non-rejected	D0	NA
5.51e-57	-0.530614	0.346	0.567	1.78e-52	Hist1h1c	non-rejected	D0	NA
6.86e-57	-0.355228	0.245	0.463	2.22e-52	Tram1	non-rejected	D0	NA
7.74e-57	-0.442306	0.638	0.841	2.5e-52	Psma3	non-rejected	D0	NA
7.82e-57	-0.298454	0.232	0.453	2.52e-52	Ppp2r5c	non-rejected	D0	NA
7.91e-57	-0.344794	0.402	0.627	2.55e-52	Kmt5a	non-rejected	D0	NA
8.46e-57	-0.42442	0.78	0.953	2.73e-52	Atp5md	non-rejected	D0	NA
9.53e-57	-0.320032	0.559	0.774	3.08e-52	Chrdl1	non-rejected	D0	NA
1.1e-56	-0.397794	0.397	0.604	3.54e-52	Psmc1	non-rejected	D0	NA
1.41e-56	-0.388185	0.867	0.96	4.56e-52	Ctsd	non-rejected	D0	NA
1.47e-56	-0.349486	0.673	0.858	4.75e-52	Eif4g2	non-rejected	D0	NA
1.56e-56	-0.422684	0.611	0.811	5.04e-52	Fis1	non-rejected	D0	NA
2.31e-56	-0.419021	0.503	0.727	7.46e-52	Mrps14	non-rejected	D0	NA
4.13e-56	-0.434693	0.501	0.706	1.33e-51	Atp6v1d	non-rejected	D0	NA
5.47e-56	-0.461433	0.572	0.773	1.77e-51	Hnrnpa1	non-rejected	D0	NA
5.61e-56	-0.484214	0.629	0.842	1.81e-51	Uqcrq	non-rejected	D0	NA
1.15e-55	-0.296414	0.256	0.478	3.72e-51	Shc1	non-rejected	D0	NA
1.5e-55	-0.409939	0.644	0.853	4.84e-51	Prelid1	non-rejected	D0	NA
1.9e-55	-0.354758	0.094	0.274	6.12e-51	Serpinb9	non-rejected	D0	NA
2.24e-55	-0.373275	0.314	0.531	7.24e-51	Lrp10	non-rejected	D0	NA
2.32e-55	-0.302634	0.238	0.455	7.5e-51	Cop1	non-rejected	D0	NA
3.96e-55	0.590589	0.57	0.358	1.28e-50	Cp	rejected	D0	NA
5.36e-55	-0.30923	0.115	0.302	1.73e-50	Idh1	non-rejected	D0	NA
5.57e-55	-0.426079	0.13	0.312	1.8e-50	Osbp2	non-rejected	D0	NA
6.89e-55	-0.350862	0.089	0.261	2.22e-50	Klhdc8a	non-rejected	D0	NA
7.88e-55	-0.44173	0.447	0.662	2.55e-50	Mfge8	non-rejected	D0	NA
1.3e-54	-0.332665	0.946	0.988	4.18e-50	Rpl41	non-rejected	D0	NA
1.31e-54	-0.350825	0.183	0.386	4.21e-50	Pdlim7	non-rejected	D0	NA
1.7e-54	-0.337715	0.36	0.58	5.49e-50	Cs	non-rejected	D0	NA
2.17e-54	-0.440804	0.47	0.671	6.99e-50	Mtss2	non-rejected	D0	NA
4.61e-54	-0.415485	0.436	0.64	1.49e-49	Tmem256	non-rejected	D0	NA
6.2e-54	-0.391315	0.563	0.772	2e-49	Lrrfip1	non-rejected	D0	NA
8.15e-54	-0.408485	0.799	0.959	2.63e-49	Rpl31	non-rejected	D0	NA
8.41e-54	-0.429029	0.635	0.838	2.72e-49	Ddx24	non-rejected	D0	NA
8.43e-54	-0.409275	0.41	0.615	2.72e-49	S100a1	non-rejected	D0	NA
9.31e-54	-0.307781	0.527	0.735	3.01e-49	Uba1	non-rejected	D0	NA
9.53e-54	-0.405964	0.513	0.718	3.08e-49	Tor1aip1	non-rejected	D0	NA
1.4e-53	-0.499149	0.752	0.902	4.51e-49	Tmsb4x	non-rejected	D0	NA
2.45e-53	-0.269068	0.193	0.402	7.92e-49	Pea15a	non-rejected	D0	NA
2.63e-53	-0.399486	0.656	0.884	8.5e-49	Ubl5	non-rejected	D0	NA
5.87e-53	-0.388991	0.507	0.709	1.9e-48	Actr3	non-rejected	D0	NA
6.19e-53	-0.45116	0.324	0.531	2e-48	Ube2l6	non-rejected	D0	NA
1.5e-52	-0.390074	0.593	0.811	4.85e-48	Nedd8	non-rejected	D0	NA
1.69e-52	-0.324431	0.748	0.903	5.44e-48	Ywhae	non-rejected	D0	NA
2.11e-52	-0.381035	0.454	0.663	6.82e-48	Fkbp2	non-rejected	D0	NA
3.03e-52	-0.389023	0.088	0.266	9.77e-48	Stmn1	non-rejected	D0	NA
3.22e-52	-0.37385	0.305	0.514	1.04e-47	Ehd4	non-rejected	D0	NA
3.5e-52	-0.428139	0.223	0.42	1.13e-47	Nabp1	non-rejected	D0	NA
5.04e-52	-0.399343	0.752	0.959	1.63e-47	Atp5l	non-rejected	D0	NA
8.68e-52	-0.407791	0.717	0.905	2.8e-47	Psmb1	non-rejected	D0	NA
8.87e-52	0.486884	0.904	0.923	2.86e-47	Gpnmb	rejected	D0	NA
1.54e-51	-0.331194	0.328	0.537	4.99e-47	Ddx1	non-rejected	D0	NA
1.87e-51	-0.478905	0.525	0.704	6.04e-47	Cyb5a	non-rejected	D0	NA
1.99e-51	-0.31154	0.458	0.676	6.43e-47	Vcl	non-rejected	D0	NA
2.19e-51	-0.296226	0.412	0.631	7.07e-47	Rnf10	non-rejected	D0	NA
2.95e-51	-0.264963	0.28	0.508	9.52e-47	Celf2	non-rejected	D0	NA
3.09e-51	-0.408594	0.595	0.815	9.96e-47	Eloc	non-rejected	D0	NA
3.45e-51	-0.365237	0.182	0.379	1.11e-46	Gulp1	non-rejected	D0	NA
4.99e-51	0.698868	0.77	0.77	1.61e-46	Jun	rejected	D0	NA
5.1e-51	-0.363416	0.219	0.414	1.65e-46	Gmds	non-rejected	D0	NA
5.5e-51	-0.369983	0.11	0.277	1.78e-46	Tcn2	non-rejected	D0	NA
6.52e-51	-0.39917	0.564	0.753	2.1e-46	Cope	non-rejected	D0	NA
6.75e-51	-0.274297	0.055	0.208	2.18e-46	Lama4	non-rejected	D0	NA
8.93e-51	-0.311948	0.379	0.593	2.88e-46	Arhgap5	non-rejected	D0	NA
9.38e-51	-0.567205	0.525	0.7	3.03e-46	Nme1	non-rejected	D0	NA
1.16e-50	-0.445873	0.224	0.41	3.75e-46	Ddx39	non-rejected	D0	NA
1.19e-50	-0.293172	0.288	0.515	3.83e-46	Fads3	non-rejected	D0	NA
4.83e-50	-0.359107	0.671	0.852	1.56e-45	Cdc42	non-rejected	D0	NA
5.45e-50	-0.331036	0.66	0.83	1.76e-45	Arhgdia	non-rejected	D0	NA
5.52e-50	-0.636645	0.832	0.883	1.78e-45	Thbs1	non-rejected	D0	NA
6e-50	-0.300881	0.314	0.518	1.94e-45	Dlst	non-rejected	D0	NA
7.36e-50	-0.267948	0.564	0.772	2.38e-45	Gnb1	non-rejected	D0	NA
8.59e-50	-0.388656	0.67	0.886	2.77e-45	Cstb	non-rejected	D0	NA
1.03e-49	-0.368117	0.344	0.541	3.33e-45	Anapc13	non-rejected	D0	NA
1.54e-49	-0.289116	0.249	0.454	4.97e-45	Ctdsp1	non-rejected	D0	NA
1.82e-49	-0.38979	0.701	0.888	5.89e-45	Ppp1ca	non-rejected	D0	NA
1.95e-49	-0.505816	0.584	0.768	6.3e-45	Ecm1	non-rejected	D0	NA
2.23e-49	-0.464863	0.433	0.63	7.2e-45	Emc2	non-rejected	D0	NA
2.92e-49	-0.263075	0.083	0.245	9.43e-45	Nnmt	non-rejected	D0	NA
3.72e-49	-0.311706	0.154	0.342	1.2e-44	Boc	non-rejected	D0	NA
3.9e-49	-0.337048	0.072	0.223	1.26e-44	Cavin4	non-rejected	D0	NA
4.74e-49	-0.300241	0.443	0.654	1.53e-44	Sfpq	non-rejected	D0	NA
6.06e-49	-0.354862	0.51	0.71	1.96e-44	Psmd4	non-rejected	D0	NA
7.42e-49	-0.271396	0.115	0.29	2.4e-44	Lpar1	non-rejected	D0	NA
7.9e-49	-0.347232	0.284	0.477	2.55e-44	Kdm5b	non-rejected	D0	NA
1.09e-48	-0.312057	0.227	0.426	3.53e-44	Vasn	non-rejected	D0	NA
1.3e-48	-0.260333	0.424	0.651	4.2e-44	Hnrnph1	non-rejected	D0	NA
1.47e-48	-0.379981	0.547	0.737	4.74e-44	Psmb5	non-rejected	D0	NA
1.53e-48	-0.298984	0.173	0.359	4.94e-44	Cisd3	non-rejected	D0	NA
1.53e-48	-0.296103	0.096	0.261	4.94e-44	Plxnc1	non-rejected	D0	NA
3.08e-48	-0.384028	0.218	0.405	9.95e-44	Atf6	non-rejected	D0	NA
3.73e-48	-0.394276	0.419	0.618	1.2e-43	Emilin1	non-rejected	D0	NA
3.93e-48	-0.356358	0.392	0.594	1.27e-43	Ap1s1	non-rejected	D0	NA
6.75e-48	-0.370372	0.374	0.572	2.18e-43	Igsf8	non-rejected	D0	NA
1.21e-47	-0.365795	0.707	0.904	3.91e-43	Atp6v0c	non-rejected	D0	NA
1.68e-47	-0.27186	0.277	0.484	5.41e-43	Pfkl	non-rejected	D0	NA
1.94e-47	-0.360428	0.189	0.38	6.27e-43	Slc4a7	non-rejected	D0	NA
3.18e-47	0.860605	0.943	0.991	1.03e-42	Tpt1	rejected	D0	NA
5.96e-47	-0.349291	0.362	0.551	1.92e-42	Asna1	non-rejected	D0	NA
7.02e-47	-0.394432	0.676	0.85	2.27e-42	Tecr	non-rejected	D0	NA
8.97e-47	-0.291995	0.401	0.613	2.9e-42	Trip12	non-rejected	D0	NA
9.37e-47	-0.255071	0.184	0.379	3.02e-42	Nomo1	non-rejected	D0	NA
1.71e-46	-0.357896	0.509	0.71	5.53e-42	1810037I17Rik	non-rejected	D0	NA
1.76e-46	-0.273044	0.986	0.988	5.67e-42	mt-Nd1	non-rejected	D0	NA
1.78e-46	-0.369717	0.569	0.772	5.74e-42	Micos10	non-rejected	D0	NA
2.18e-46	-0.290429	0.386	0.595	7.03e-42	Actr2	non-rejected	D0	NA
2.43e-46	-0.305889	0.387	0.584	7.83e-42	9530068E07Rik	non-rejected	D0	NA
3.27e-46	-0.392768	0.674	0.861	1.05e-41	Atpif1	non-rejected	D0	NA
3.34e-46	-0.354098	0.507	0.719	1.08e-41	Psmb2	non-rejected	D0	NA
3.53e-46	-0.430658	0.446	0.651	1.14e-41	Slc25a5	non-rejected	D0	NA
3.78e-46	-0.369068	0.562	0.769	1.22e-41	Ndufa11	non-rejected	D0	NA
5.04e-46	0.618011	0.324	0.143	1.63e-41	Ccl2	rejected	D0	NA
7.24e-46	-0.445581	0.681	0.833	2.34e-41	Prss23	non-rejected	D0	NA
8.22e-46	0.688845	0.63	0.568	2.65e-41	Plvap	rejected	D0	NA
1.09e-45	-0.296509	0.585	0.762	3.52e-41	Nptn	non-rejected	D0	NA
1.28e-45	0.622431	0.763	0.768	4.15e-41	Cpe	rejected	D0	rejected
1.52e-45	1.58675	0.713	0.844	4.9e-41	Ly6c1	rejected	D0	NA
1.75e-45	-0.282494	0.337	0.536	5.64e-41	Capza1	non-rejected	D0	NA
2.66e-45	-0.358621	0.314	0.504	8.6e-41	Mxd4	non-rejected	D0	NA
3.1e-45	-0.346538	0.495	0.678	1e-40	Cct3	non-rejected	D0	NA
3.72e-45	-0.326297	0.438	0.631	1.2e-40	Prkcsh	non-rejected	D0	NA
3.77e-45	-0.470485	0.654	0.806	1.22e-40	Tmpo	non-rejected	D0	NA
5.21e-45	-0.404571	0.674	0.806	1.68e-40	Gja1	non-rejected	D0	NA
6.13e-45	-0.331076	0.36	0.559	1.98e-40	Cux1	non-rejected	D0	NA
7.51e-45	-0.322415	0.511	0.703	2.43e-40	Capn2	non-rejected	D0	NA
7.75e-45	-0.474618	0.256	0.437	2.5e-40	Cks1b	non-rejected	D0	NA
9.37e-45	-0.393525	0.433	0.632	3.03e-40	Cox20	non-rejected	D0	NA
1.24e-44	-0.371103	0.422	0.608	4e-40	Actr10	non-rejected	D0	NA
1.39e-44	-0.304458	0.658	0.809	4.48e-40	Eif4g1	non-rejected	D0	NA
2.16e-44	-0.320814	0.193	0.371	6.97e-40	Hs6st1	non-rejected	D0	NA
2.28e-44	-0.305439	0.36	0.561	7.37e-40	Erbin	non-rejected	D0	NA
2.39e-44	-0.411928	0.387	0.561	7.72e-40	Pam16	non-rejected	D0	NA
3.65e-44	-0.282895	0.447	0.653	1.18e-39	Ppp2r1a	non-rejected	D0	NA
4.25e-44	-0.452945	0.475	0.654	1.37e-39	Tuba1a	non-rejected	D0	NA
1.04e-43	-0.460585	0.734	0.936	3.35e-39	Lgals3	non-rejected	D0	NA
1.08e-43	-0.266983	0.378	0.597	3.49e-39	Swap70	non-rejected	D0	NA
1.14e-43	-0.3639	0.562	0.79	3.67e-39	Ssr4	non-rejected	D0	NA
1.42e-43	-0.517276	0.563	0.75	4.58e-39	Stat1	non-rejected	D0	NA
1.46e-43	-0.352802	0.276	0.451	4.71e-39	Pnp	non-rejected	D0	NA
1.82e-43	-0.370216	0.076	0.218	5.89e-39	Cdh6	non-rejected	D0	NA
3.29e-43	-0.281314	0.233	0.42	1.06e-38	Adam15	non-rejected	D0	NA
6.38e-43	0.674538	0.698	0.676	2.06e-38	Tkt	rejected	D0	rejected
7.11e-43	-0.309197	0.469	0.666	2.3e-38	Caprin1	non-rejected	D0	NA
7.17e-43	-0.350433	0.547	0.741	2.31e-38	Anp32a	non-rejected	D0	NA
7.46e-43	-0.312738	0.417	0.618	2.41e-38	Tmed7	non-rejected	D0	NA
7.9e-43	-0.336528	0.492	0.681	2.55e-38	Ilk	non-rejected	D0	NA
8.1e-43	-0.260509	0.169	0.344	2.62e-38	Cpt1a	non-rejected	D0	NA
9.36e-43	-0.377596	0.194	0.373	3.02e-38	Il11ra1	non-rejected	D0	NA
1.09e-42	-0.320387	0.49	0.681	3.5e-38	Nucks1	non-rejected	D0	NA
1.29e-42	-0.260839	0.196	0.369	4.15e-38	Cr1l	non-rejected	D0	NA
2.06e-42	-0.379198	0.789	0.926	6.66e-38	Bsg	non-rejected	D0	NA
2.52e-42	-0.322604	0.128	0.284	8.13e-38	Acsl3	non-rejected	D0	NA
2.76e-42	-0.302781	0.391	0.586	8.91e-38	P4ha1	non-rejected	D0	NA
5.77e-42	-0.285127	0.244	0.427	1.86e-37	Chpf	non-rejected	D0	NA
5.78e-42	-0.336782	0.29	0.47	1.86e-37	Dhx40	non-rejected	D0	NA
6.99e-42	-0.316972	0.547	0.741	2.26e-37	Eif5	non-rejected	D0	NA
7.05e-42	-0.282586	0.323	0.513	2.28e-37	Kars	non-rejected	D0	NA
7.64e-42	-0.28732	0.296	0.488	2.47e-37	Cul3	non-rejected	D0	NA
7.76e-42	-0.348798	0.604	0.803	2.5e-37	Lamtor2	non-rejected	D0	NA
9.54e-42	-0.26246	0.311	0.5	3.08e-37	Dnajc10	non-rejected	D0	NA
1.25e-41	-0.256233	0.205	0.385	4.02e-37	Mark3	non-rejected	D0	NA
2.2e-41	-0.335911	0.378	0.547	7.09e-37	Fcf1	non-rejected	D0	NA
2.46e-41	-0.32384	0.68	0.852	7.94e-37	Romo1	non-rejected	D0	NA
2.96e-41	-0.256086	0.074	0.211	9.56e-37	Igsf3	non-rejected	D0	NA
3e-41	-0.439921	0.308	0.482	9.69e-37	Higd1a	non-rejected	D0	NA
3.17e-41	-0.35301	0.443	0.622	1.02e-36	Commd1	non-rejected	D0	NA
5.05e-41	-0.281094	0.31	0.498	1.63e-36	Cggbp1	non-rejected	D0	NA
5.19e-41	-0.283861	0.253	0.43	1.68e-36	Cpsf2	non-rejected	D0	NA
6.11e-41	-0.253582	0.52	0.708	1.97e-36	Ewsr1	non-rejected	D0	NA
6.62e-41	-0.330559	0.193	0.358	2.14e-36	Scx	non-rejected	D0	NA
7.4e-41	-0.343662	0.253	0.425	2.39e-36	Ufm1	non-rejected	D0	NA
7.61e-41	-0.33831	0.511	0.702	2.46e-36	Tor1aip2	non-rejected	D0	NA
9.35e-41	-0.371183	0.656	0.867	3.02e-36	Cox7b	non-rejected	D0	NA
9.38e-41	-0.279323	0.198	0.371	3.03e-36	Gba	non-rejected	D0	NA
1.46e-40	-0.285623	0.444	0.635	4.7e-36	Lims1	non-rejected	D0	NA
1.53e-40	-0.255286	0.306	0.496	4.95e-36	Ssr1	non-rejected	D0	NA
1.61e-40	-0.333927	0.625	0.823	5.18e-36	Tma7	non-rejected	D0	NA
1.7e-40	-0.25692	0.278	0.464	5.48e-36	Stt3b	non-rejected	D0	NA
2.59e-40	-0.2759	0.292	0.479	8.38e-36	Sel1l	non-rejected	D0	NA
2.67e-40	-0.374761	0.917	0.991	8.63e-36	Rplp1	non-rejected	D0	NA
3.4e-40	-0.453676	0.48	0.64	1.1e-35	Fcgrt	non-rejected	D0	NA
5.62e-40	-0.328668	0.429	0.62	1.82e-35	Sf3b6	non-rejected	D0	NA
7.33e-40	-0.383555	0.735	0.911	2.37e-35	Pgam1	non-rejected	D0	NA
1.13e-39	-0.310291	0.483	0.674	3.63e-35	Atp6v0d1	non-rejected	D0	NA
1.23e-39	-0.291365	0.381	0.562	3.97e-35	Papola	non-rejected	D0	NA
1.37e-39	-0.274756	0.25	0.425	4.43e-35	Sil1	non-rejected	D0	NA
1.42e-39	-0.364765	0.566	0.76	4.58e-35	Cox17	non-rejected	D0	NA
1.56e-39	-0.334468	0.314	0.485	5.04e-35	Mydgf	non-rejected	D0	NA
1.61e-39	-0.351117	0.422	0.608	5.21e-35	Sp100	non-rejected	D0	NA
2.25e-39	-0.31198	0.236	0.401	7.25e-35	Sgcb	non-rejected	D0	NA
2.42e-39	-0.451297	0.45	0.614	7.8e-35	Fam162a	non-rejected	D0	NA
3.18e-39	-0.32932	0.481	0.654	1.03e-34	Etfb	non-rejected	D0	NA
3.95e-39	-0.252204	0.351	0.532	1.28e-34	Mapk1	non-rejected	D0	NA
5.51e-39	-0.250123	0.626	0.812	1.78e-34	Sptan1	non-rejected	D0	NA
6.98e-39	-0.259482	0.303	0.495	2.25e-34	Cdc42bpa	non-rejected	D0	NA
9.83e-39	-0.251107	0.382	0.57	3.17e-34	Rasa1	non-rejected	D0	NA
1.12e-38	-0.252966	0.354	0.544	3.63e-34	Ccni	non-rejected	D0	NA
1.19e-38	-0.332208	0.722	0.923	3.84e-34	H3f3a	non-rejected	D0	NA
1.33e-38	-0.300901	0.234	0.398	4.31e-34	Sptlc2	non-rejected	D0	NA
1.89e-38	-0.255052	0.15	0.309	6.1e-34	Cpsf3	non-rejected	D0	NA
2.48e-38	-0.282778	0.836	0.944	8.01e-34	Gsn	non-rejected	D0	NA
2.56e-38	0.599219	0.491	0.328	8.26e-34	Abhd2	rejected	D0	rejected
2.81e-38	-0.320359	0.458	0.64	9.06e-34	Ndufs4	non-rejected	D0	NA
2.81e-38	-0.288225	0.322	0.502	9.09e-34	Maoa	non-rejected	D0	NA
3.27e-38	0.558435	0.475	0.325	1.05e-33	Ier5	rejected	D0	NA
3.62e-38	-0.310094	0.453	0.65	1.17e-33	Scpep1	non-rejected	D0	NA
3.85e-38	-0.322686	0.486	0.663	1.24e-33	Wls	non-rejected	D0	NA
5.08e-38	-0.251765	0.455	0.647	1.64e-33	Map4k4	non-rejected	D0	NA
5.24e-38	-0.269594	0.209	0.374	1.69e-33	Uvrag	non-rejected	D0	NA
6.01e-38	-0.338813	0.414	0.582	1.94e-33	Ndufs8	non-rejected	D0	NA
6.26e-38	0.531493	0.776	0.708	2.02e-33	Luc7l2	rejected	D0	NA
6.36e-38	-0.330679	0.213	0.386	2.05e-33	Hmgcs1	non-rejected	D0	NA
8.16e-38	-0.390887	0.815	0.936	2.64e-33	Laptm4a	non-rejected	D0	NA
8.26e-38	-0.308144	0.256	0.416	2.67e-33	Yif1b	non-rejected	D0	NA
8.93e-38	-0.350152	0.545	0.728	2.88e-33	Hexa	non-rejected	D0	NA
1.08e-37	-0.339473	0.756	0.956	3.49e-33	Atp5g3	non-rejected	D0	NA
2.76e-37	-0.296775	0.257	0.422	8.9e-33	Dnajb11	non-rejected	D0	NA
3.06e-37	-0.290019	0.49	0.664	9.88e-33	Raly	non-rejected	D0	NA
3.54e-37	-0.253443	0.285	0.471	1.14e-32	Abcc1	non-rejected	D0	NA
4.86e-37	-0.306428	0.245	0.41	1.57e-32	Arsa	non-rejected	D0	NA
6.13e-37	-0.271537	0.076	0.205	1.98e-32	Mmd	non-rejected	D0	NA
6.39e-37	-0.308747	0.478	0.651	2.06e-32	Lman1	non-rejected	D0	NA
7.79e-37	-0.308209	0.358	0.522	2.51e-32	Vps4b	non-rejected	D0	NA
1.06e-36	-0.257879	0.134	0.282	3.43e-32	Tuba4a	non-rejected	D0	NA
1.11e-36	-0.311947	0.431	0.613	3.6e-32	Leprotl1	non-rejected	D0	NA
2.2e-36	-0.301182	0.42	0.6	7.11e-32	Acp1	non-rejected	D0	NA
2.21e-36	0.392722	0.917	0.976	7.14e-32	H2-D1	rejected	D0	NA
3.53e-36	-0.282591	0.513	0.688	1.14e-31	Cyb5b	non-rejected	D0	NA
4.89e-36	-0.271164	0.4	0.57	1.58e-31	Sf3b4	non-rejected	D0	NA
5.36e-36	-0.298633	0.639	0.862	1.73e-31	Atox1	non-rejected	D0	NA
5.81e-36	-0.260306	0.302	0.473	1.87e-31	Stt3a	non-rejected	D0	NA
6.31e-36	-0.279291	0.521	0.702	2.04e-31	Hectd1	non-rejected	D0	NA
7.13e-36	-0.278073	0.291	0.449	2.3e-31	Snap47	non-rejected	D0	NA
8.85e-36	-0.308156	0.616	0.815	2.86e-31	Ndufb7	non-rejected	D0	NA
1.06e-35	-0.324661	0.648	0.866	3.42e-31	Polr2l	non-rejected	D0	NA
1.52e-35	-0.32381	0.323	0.477	4.9e-31	Naa38	non-rejected	D0	NA
1.82e-35	-0.292716	0.714	0.883	5.89e-31	Atp5a1	non-rejected	D0	NA
2.21e-35	-0.39787	0.152	0.294	7.13e-31	Fkbp11	non-rejected	D0	NA
2.25e-35	-0.356704	0.831	0.945	7.27e-31	Rps17	non-rejected	D0	NA
2.3e-35	-0.302528	0.713	0.887	7.44e-31	Rac1	non-rejected	D0	NA
2.32e-35	-0.354861	0.712	0.969	7.48e-31	Gstp1	non-rejected	D0	NA
2.66e-35	-0.357175	0.321	0.483	8.6e-31	Tubb2a	non-rejected	D0	NA
3.48e-35	-0.267875	0.445	0.617	1.12e-30	Smc6	non-rejected	D0	NA
3.72e-35	-0.366118	0.836	0.96	1.2e-30	Rpl35a	non-rejected	D0	NA
3.95e-35	-0.28766	0.734	0.894	1.28e-30	Tle5	non-rejected	D0	NA
4.25e-35	-0.301703	0.476	0.646	1.37e-30	Ap2s1	non-rejected	D0	NA
5.54e-35	0.830477	0.673	0.898	1.79e-30	Rpl9-ps6	rejected	D0	NA
5.71e-35	-0.397011	0.386	0.576	1.84e-30	Vcam1	non-rejected	D0	NA
6.51e-35	-0.320137	0.401	0.564	2.1e-30	Polr2k	non-rejected	D0	NA
7.72e-35	-0.312779	0.634	0.837	2.49e-30	Ubxn4	non-rejected	D0	NA
7.88e-35	-0.314116	0.435	0.602	2.54e-30	Eif2s1	non-rejected	D0	NA
9.78e-35	-0.360038	0.593	0.765	3.16e-30	Banf1	non-rejected	D0	NA
9.91e-35	-0.401585	0.581	0.752	3.2e-30	Eprs	non-rejected	D0	NA
1.34e-34	-0.300883	0.522	0.708	4.32e-30	Arpc5	non-rejected	D0	NA
1.35e-34	-0.270363	0.547	0.725	4.37e-30	Os9	non-rejected	D0	NA
2.35e-34	-0.27654	0.43	0.598	7.59e-30	Hif1a	non-rejected	D0	NA
3.06e-34	0.619244	0.635	0.528	9.89e-30	Mat2a	rejected	D0	rejected
3.36e-34	-0.28798	0.216	0.376	1.08e-29	Sqle	non-rejected	D0	NA
3.99e-34	-0.267354	0.238	0.399	1.29e-29	Nampt	non-rejected	D0	NA
4.45e-34	-0.326922	0.353	0.508	1.44e-29	Ostc	non-rejected	D0	NA
4.79e-34	-0.255512	0.44	0.619	1.55e-29	Snw1	non-rejected	D0	NA
5.24e-34	-0.275508	0.302	0.467	1.69e-29	Pigk	non-rejected	D0	NA
5.29e-34	-0.33832	0.441	0.611	1.71e-29	Trim30a	non-rejected	D0	NA
5.89e-34	-0.372276	0.801	0.939	1.9e-29	Hmgb1	non-rejected	D0	NA
6.46e-34	-0.336144	0.672	0.84	2.08e-29	Cct2	non-rejected	D0	NA
6.91e-34	-0.37658	0.6	0.769	2.23e-29	Dap	non-rejected	D0	NA
7.64e-34	-0.264715	0.686	0.841	2.47e-29	Prkar1a	non-rejected	D0	NA
9.52e-34	-0.263389	0.263	0.423	3.07e-29	Eif2ak2	non-rejected	D0	NA
9.76e-34	-0.338891	0.389	0.545	3.15e-29	Manf	non-rejected	D0	NA
9.86e-34	0.493333	0.405	0.255	3.18e-29	Cxcl1	rejected	D0	NA
1.28e-33	-0.261099	0.215	0.368	4.14e-29	Hacd2	non-rejected	D0	NA
1.36e-33	-0.291164	0.752	0.949	4.38e-29	Ndufa2	non-rejected	D0	NA
1.36e-33	-0.311138	0.457	0.656	4.38e-29	Hist1h2bc	non-rejected	D0	NA
1.47e-33	-0.29694	0.584	0.763	4.75e-29	Psmd7	non-rejected	D0	NA
1.67e-33	-0.260277	0.272	0.435	5.4e-29	Tmem9	non-rejected	D0	NA
1.81e-33	-0.307458	0.475	0.642	5.84e-29	Ndufs6	non-rejected	D0	NA
1.82e-33	-0.303196	0.593	0.802	5.86e-29	Arpc3	non-rejected	D0	NA
2.72e-33	-0.325873	0.613	0.816	8.77e-29	Atp5o	non-rejected	D0	NA
3.51e-33	-0.252373	0.297	0.463	1.13e-28	Aida	non-rejected	D0	NA
3.52e-33	-0.281842	0.507	0.701	1.14e-28	Degs1	non-rejected	D0	NA
3.65e-33	-0.254515	0.185	0.334	1.18e-28	Brox	non-rejected	D0	NA
4.78e-33	-0.291813	0.655	0.875	1.54e-28	Tomm7	non-rejected	D0	NA
6.08e-33	-0.305281	0.385	0.535	1.96e-28	Psmc2	non-rejected	D0	NA
6.68e-33	-0.293472	0.453	0.619	2.16e-28	Rnasek	non-rejected	D0	NA
9.11e-33	-0.261244	0.184	0.339	2.94e-28	Hspa4l	non-rejected	D0	NA
1.32e-32	-0.315763	0.181	0.326	4.27e-28	Cyp51	non-rejected	D0	NA
1.42e-32	-0.439262	0.832	0.947	4.6e-28	Ncl	non-rejected	D0	NA
1.73e-32	0.754571	0.664	0.802	5.59e-28	2410006H16Rik	rejected	D0	NA
1.8e-32	-0.306808	0.709	0.898	5.82e-28	Arpc2	non-rejected	D0	NA
2.15e-32	-0.43616	0.62	0.785	6.96e-28	Snrpf	non-rejected	D0	NA
2.34e-32	-0.308527	0.232	0.376	7.55e-28	Mrps28	non-rejected	D0	NA
2.39e-32	-0.250571	0.122	0.256	7.7e-28	Klra4	non-rejected	D0	NA
2.68e-32	-0.344633	0.903	0.962	8.66e-28	Anxa1	non-rejected	D0	NA
4.27e-32	-0.266349	0.304	0.461	1.38e-27	Osbpl9	non-rejected	D0	NA
7.1e-32	0.562421	0.649	0.621	2.29e-27	Laptm4b	rejected	D0	NA
9.11e-32	-0.254073	0.178	0.323	2.94e-27	Sema5a	non-rejected	D0	NA
9.91e-32	-0.278369	0.547	0.728	3.2e-27	Ywhaq	non-rejected	D0	NA
1.07e-31	-0.250652	0.524	0.694	3.46e-27	Csnk2a1	non-rejected	D0	NA
1.19e-31	-0.338996	0.269	0.423	3.84e-27	Lonp1	non-rejected	D0	NA
1.32e-31	-0.288238	0.547	0.743	4.25e-27	Vps29	non-rejected	D0	NA
1.39e-31	-0.309953	0.506	0.673	4.5e-27	Avpi1	non-rejected	D0	NA
1.4e-31	-0.283692	0.53	0.713	4.5e-27	Ergic3	non-rejected	D0	NA
1.4e-31	-0.432402	0.361	0.508	4.51e-27	Ero1l	non-rejected	D0	NA
1.69e-31	-0.254332	0.222	0.378	5.46e-27	Rasa4	non-rejected	D0	NA
1.89e-31	-0.301261	0.487	0.64	6.1e-27	Rbis	non-rejected	D0	NA
1.98e-31	0.600778	0.917	0.903	6.4e-27	Ccnd2	rejected	D0	NA
2.72e-31	-0.387627	0.517	0.681	8.79e-27	Phgdh	non-rejected	D0	NA
2.83e-31	-0.282851	0.39	0.548	9.15e-27	Dnajc19	non-rejected	D0	NA
3.2e-31	-0.2607	0.417	0.589	1.03e-26	Ap3s1	non-rejected	D0	NA
3.63e-31	-0.265802	0.485	0.67	1.17e-26	Aco2	non-rejected	D0	NA
7.63e-31	-0.294809	0.604	0.789	2.46e-26	Dynlrb1	non-rejected	D0	NA
1.07e-30	0.365789	0.371	0.213	3.46e-26	Tle1	rejected	D0	NA
1.43e-30	0.525015	0.82	0.963	4.6e-26	Rps4x	rejected	D0	NA
1.53e-30	-0.258956	0.742	0.909	4.94e-26	Gnb2	non-rejected	D0	NA
2.39e-30	-0.30025	0.682	0.853	7.72e-26	Serpinb6a	non-rejected	D0	NA
2.61e-30	-0.271112	0.425	0.569	8.42e-26	Comt	non-rejected	D0	NA
4.52e-30	-0.322762	0.196	0.345	1.46e-25	Klf2	non-rejected	D0	NA
4.9e-30	-0.275555	0.493	0.654	1.58e-25	Ddx58	non-rejected	D0	NA
5.29e-30	-0.260285	0.659	0.814	1.71e-25	Eif4a1	non-rejected	D0	NA
5.8e-30	-0.416062	0.51	0.653	1.87e-25	Ube2s	non-rejected	D0	NA
6.06e-30	-0.341908	0.662	0.832	1.96e-25	Atp5g1	non-rejected	D0	NA
7.1e-30	-0.259574	0.522	0.699	2.29e-25	Srp19	non-rejected	D0	NA
7.11e-30	-0.383109	0.669	0.822	2.29e-25	Nars	non-rejected	D0	NA
7.12e-30	-0.279386	0.501	0.659	2.3e-25	Aimp1	non-rejected	D0	NA
8.18e-30	-0.609318	0.699	0.788	2.64e-25	Ogn	non-rejected	D0	NA
1.48e-29	-0.282973	0.61	0.796	4.78e-25	Cops9	non-rejected	D0	NA
2.1e-29	-0.277705	0.427	0.582	6.79e-25	Uap1l1	non-rejected	D0	NA
2.5e-29	-0.293849	0.605	0.804	8.08e-25	Cacybp	non-rejected	D0	NA
2.71e-29	-0.279434	0.653	0.804	8.76e-25	Cct5	non-rejected	D0	NA
3.45e-29	0.359984	0.737	0.841	1.11e-24	Ubxn1	rejected	D0	NA
6.28e-29	-0.253919	0.448	0.607	2.03e-24	Colgalt1	non-rejected	D0	NA
7.91e-29	-0.327994	0.513	0.658	2.55e-24	Rnf213	non-rejected	D0	NA
1.01e-28	-0.281295	0.411	0.556	3.27e-24	Renbp	non-rejected	D0	NA
1.31e-28	-0.270156	0.549	0.718	4.24e-24	Cuta	non-rejected	D0	NA
1.52e-28	-0.316508	0.28	0.417	4.92e-24	Parp9	non-rejected	D0	NA
1.92e-28	-0.28648	0.556	0.726	6.2e-24	Naxe	non-rejected	D0	NA
2.09e-28	-0.268993	0.494	0.677	6.75e-24	Lgmn	non-rejected	D0	NA
2.48e-28	-0.261599	0.57	0.747	8.01e-24	Psmb6	non-rejected	D0	NA
3.04e-28	-0.306926	0.516	0.678	9.81e-24	Snrpd3	non-rejected	D0	NA
3.4e-28	-0.281096	0.54	0.719	1.1e-23	Nol7	non-rejected	D0	NA
4.1e-28	-0.345218	0.584	0.745	1.33e-23	Snrpd1	non-rejected	D0	NA
5.23e-28	-0.291865	0.58	0.757	1.69e-23	Ndufv3	non-rejected	D0	NA
5.55e-28	-0.280481	0.399	0.543	1.79e-23	Jpt1	non-rejected	D0	NA
5.83e-28	-0.260675	0.216	0.351	1.88e-23	Plod1	non-rejected	D0	NA
5.99e-28	0.298225	0.281	0.147	1.93e-23	Paxx	rejected	D0	NA
1.39e-27	-0.301158	0.575	0.736	4.49e-23	Gsto1	non-rejected	D0	NA
1.79e-27	-0.296008	0.635	0.778	5.78e-23	Sars	non-rejected	D0	NA
2.39e-27	-0.263112	0.681	0.929	7.72e-23	Prdx1	non-rejected	D0	NA
2.69e-27	-0.257362	0.275	0.414	8.7e-23	Lrrc59	non-rejected	D0	NA
3.24e-27	-0.388919	0.496	0.641	1.05e-22	Ranbp1	non-rejected	D0	NA
4.21e-27	-0.310496	0.35	0.496	1.36e-22	Hmgn2	non-rejected	D0	NA
4.26e-27	0.277089	0.249	0.12	1.37e-22	Tcim	rejected	D0	NA
4.66e-27	-0.270709	0.459	0.618	1.5e-22	Aga	non-rejected	D0	NA
5.08e-27	-0.365715	0.385	0.519	1.64e-22	Sod3	non-rejected	D0	NA
5.54e-27	-0.262259	0.307	0.453	1.79e-22	Scd1	non-rejected	D0	NA
5.99e-27	-0.857689	0.489	0.643	1.93e-22	Ifi27l2a	non-rejected	D0	NA
8.59e-27	-0.403195	0.566	0.709	2.77e-22	Tm4sf1	non-rejected	D0	NA
9.16e-27	-0.608077	0.162	0.285	2.96e-22	Cks2	non-rejected	D0	NA
9.45e-27	1.52779	0.361	0.229	3.05e-22	Ccl5	rejected	D0	NA
1.05e-26	-0.25429	0.269	0.404	3.4e-22	Trap1	non-rejected	D0	NA
1.46e-26	0.359815	0.255	0.129	4.7e-22	Adamts14	rejected	D0	NA
2.15e-26	-0.30386	0.405	0.535	6.95e-22	Snrpc	non-rejected	D0	NA
2.16e-26	-0.258973	0.507	0.662	6.98e-22	Crtap	non-rejected	D0	NA
3.72e-26	-0.332137	0.442	0.583	1.2e-21	Lars	non-rejected	D0	NA
5.94e-26	-0.269462	0.599	0.786	1.92e-21	Pomp	non-rejected	D0	NA
9.7e-26	-0.250521	0.379	0.516	3.13e-21	Snrpb2	non-rejected	D0	NA
1.71e-25	0.452794	0.55	0.462	5.53e-21	Dok1	rejected	D0	NA
2.13e-25	-0.352903	0.637	0.811	6.89e-21	Esd	non-rejected	D0	NA
2.18e-25	0.571979	0.487	0.386	7.04e-21	Ier3	rejected	D0	NA
2.71e-25	-0.302954	0.459	0.616	8.76e-21	H2-T23	non-rejected	D0	NA
2.94e-25	-0.429528	0.199	0.321	9.48e-21	Fxyd5	non-rejected	D0	NA
4.1e-25	0.388445	0.815	0.954	1.32e-20	Rpl36a	rejected	D0	NA
4.26e-25	-0.292686	0.895	0.982	1.38e-20	Rpsa	non-rejected	D0	NA
4.65e-25	-0.252454	0.625	0.835	1.5e-20	Uqcr10	non-rejected	D0	NA
1.44e-24	-0.267022	0.543	0.71	4.65e-20	Fkbp3	non-rejected	D0	NA
1.65e-24	0.326575	0.339	0.208	5.34e-20	Phyhd1	rejected	D0	NA
1.66e-24	-0.277002	0.727	0.949	5.35e-20	Atp5g2	non-rejected	D0	NA
4.34e-24	0.472759	0.951	0.995	1.4e-19	Rpl23	rejected	D0	NA
5.67e-24	-0.253271	0.423	0.559	1.83e-19	Etfa	non-rejected	D0	NA
5.76e-24	-0.33505	0.744	0.897	1.86e-19	Rps25	non-rejected	D0	NA
2.18e-23	-0.315744	0.429	0.572	7.04e-19	Rhob	non-rejected	D0	NA
2.75e-23	-0.274376	0.42	0.556	8.87e-19	Mrpl13	non-rejected	D0	NA
3.4e-23	-0.284511	0.695	0.897	1.1e-18	Emp3	non-rejected	D0	NA
5.28e-23	0.461483	0.523	0.435	1.7e-18	Snhg1	rejected	D0	NA
7.49e-23	0.320091	0.4	0.27	2.42e-18	Ldhb	rejected	D0	NA
8.28e-23	-0.317675	0.804	0.922	2.67e-18	Hnrnpa3	non-rejected	D0	NA
1.1e-22	0.281076	0.343	0.211	3.55e-18	Snhg12	rejected	D0	NA
1.19e-22	-0.36942	0.149	0.265	3.85e-18	Ankrd1	non-rejected	D0	NA
1.32e-22	-0.250822	0.696	0.869	4.26e-18	Tpr	non-rejected	D0	NA
2.51e-22	-0.264942	0.584	0.735	8.11e-18	Vdac3	non-rejected	D0	NA
2.78e-22	-0.27612	0.735	0.932	8.98e-18	Hint1	non-rejected	D0	NA
2.85e-22	-0.281069	0.169	0.287	9.2e-18	Mcm6	non-rejected	D0	NA
3.01e-22	0.456646	0.639	0.596	9.72e-18	Pdgfa	rejected	D0	NA
4.41e-22	0.399862	0.674	0.687	1.42e-17	Tcf12	rejected	D0	NA
4.7e-22	-0.301063	0.423	0.563	1.52e-17	Mndal	non-rejected	D0	NA
9.85e-22	-0.25118	0.615	0.759	3.18e-17	Oxct1	non-rejected	D0	NA
9.96e-22	-0.587446	0.526	0.62	3.22e-17	Aqp1	non-rejected	D0	NA
1.19e-21	-0.288997	0.614	0.772	3.85e-17	H1f0	non-rejected	D0	NA
1.49e-21	-0.251382	0.279	0.404	4.82e-17	Slc29a1	non-rejected	D0	NA
8.1e-21	-0.251629	0.611	0.759	2.61e-16	Atf4	non-rejected	D0	NA
1.1e-20	-0.310632	0.74	0.858	3.55e-16	Tuba1b	non-rejected	D0	NA
1.12e-20	0.343132	0.453	0.342	3.6e-16	Lsm8	rejected	D0	NA
1.79e-20	0.319535	0.912	0.987	5.79e-16	Rpl32	rejected	D0	NA
3.54e-20	-0.291331	0.785	0.949	1.14e-15	Rpl14	non-rejected	D0	NA
3.75e-20	-0.27019	0.87	0.988	1.21e-15	Rpl27	non-rejected	D0	NA
4.04e-20	-0.320208	0.258	0.37	1.3e-15	Psat1	non-rejected	D0	NA
6.35e-20	-0.261034	0.697	0.851	2.05e-15	Prrx1	non-rejected	D0	NA
7.36e-20	0.316505	0.375	0.255	2.38e-15	Hebp1	rejected	D0	NA
9.17e-20	0.379754	0.535	0.447	2.96e-15	Krcc1	rejected	D0	NA
1.27e-19	0.392002	0.492	0.402	4.09e-15	Ifi207	rejected	D0	NA
1.47e-19	0.700202	0.222	0.124	4.76e-15	Plpp3	rejected	D0	NA
2.73e-19	0.352754	0.664	0.71	8.82e-15	Pgls	rejected	D0	NA
6.69e-19	-0.266899	0.729	0.88	2.16e-14	Gpx1	non-rejected	D0	NA
8.4e-19	0.261839	0.851	0.973	2.71e-14	Naca	rejected	D0	NA
9.56e-19	-0.252898	0.603	0.769	3.09e-14	Eif4ebp1	non-rejected	D0	NA
1.28e-18	0.345434	0.696	0.83	4.12e-14	Atp6v1f	rejected	D0	NA
1.32e-18	-0.289277	0.77	0.843	4.26e-14	Gstm1	non-rejected	D0	NA
1.33e-18	-0.473981	0.582	0.678	4.3e-14	Adamts1	non-rejected	D0	NA
1.8e-18	0.266576	0.36	0.24	5.81e-14	Uqcc3	rejected	D0	NA
3.83e-18	0.370044	0.566	0.532	1.24e-13	Brk1	rejected	D0	NA
7.27e-18	0.364985	0.511	0.431	2.35e-13	Wasl	rejected	D0	NA
9.93e-18	0.403566	0.815	0.966	3.2e-13	Rps5	rejected	D0	NA
1.2e-17	-0.279095	0.26	0.363	3.89e-13	Slc7a5	non-rejected	D0	NA
2.57e-17	0.40077	0.564	0.532	8.3e-13	Camk1	rejected	D0	NA
2.58e-17	0.362885	0.573	0.534	8.32e-13	Aup1	rejected	D0	NA
3.73e-17	-0.309172	0.779	0.932	1.2e-12	Nme2	non-rejected	D0	NA
4.53e-17	0.25964	0.891	0.98	1.46e-12	Rps3a1	rejected	D0	NA
4.56e-17	-0.268918	0.868	0.989	1.47e-12	Rplp2	non-rejected	D0	NA
4.57e-17	0.390202	0.489	0.386	1.47e-12	Kitl	rejected	D0	NA
5e-17	-0.540874	0.493	0.566	1.61e-12	Il1rl1	non-rejected	D0	NA
5.02e-17	0.342289	0.926	0.989	1.62e-12	Rps8	rejected	D0	NA
5.17e-17	0.335192	0.605	0.533	1.67e-12	Eps8	rejected	D0	NA
5.85e-17	-0.34508	0.35	0.454	1.89e-12	Crlf1	non-rejected	D0	NA
9.08e-17	0.467905	0.49	0.426	2.93e-12	Gadd45a	rejected	D0	NA
9.16e-17	0.368468	0.445	0.348	2.96e-12	AA467197	rejected	D0	NA
1.14e-16	0.346037	0.338	0.235	3.68e-12	Trib1	rejected	D0	NA
1.78e-16	-0.352448	0.624	0.724	5.74e-12	Atf5	non-rejected	D0	NA
2.07e-16	0.302218	0.326	0.216	6.68e-12	Smg6	rejected	D0	NA
2.14e-16	0.317402	0.703	0.78	6.91e-12	Ndfip1	rejected	D0	NA
3.02e-16	0.400102	0.617	0.624	9.75e-12	Ccdc85b	rejected	D0	NA
4.11e-16	0.357377	0.248	0.153	1.33e-11	Gpm6b	rejected	D0	NA
6.01e-16	0.489196	0.561	0.485	1.94e-11	Nr2f2	rejected	D0	NA
8.31e-16	0.303191	0.699	0.803	2.68e-11	Pcbp1	rejected	D0	NA
9.28e-16	0.388938	0.561	0.493	3e-11	Col18a1	rejected	D0	NA
9.42e-16	0.251328	0.221	0.129	3.04e-11	Dennd2a	rejected	D0	NA
1.05e-15	0.340476	0.907	0.968	3.38e-11	Itm2b	rejected	D0	NA
1.09e-15	-0.381628	0.231	0.336	3.5e-11	Id3	non-rejected	D0	NA
2.4e-15	0.317136	0.657	0.726	7.74e-11	Arf5	rejected	D0	NA
2.7e-15	0.417327	0.571	0.531	8.7e-11	Zfand5	rejected	D0	NA
3.46e-15	0.348127	0.55	0.511	1.12e-10	Phb2	rejected	D0	NA
6.23e-15	0.645346	0.585	0.611	2.01e-10	Ifit3b	rejected	D0	NA
1.17e-14	-0.252834	0.377	0.485	3.77e-10	Cyb5r1	non-rejected	D0	NA
1.77e-14	0.263243	0.799	0.963	5.71e-10	Chchd2	rejected	D0	NA
1.95e-14	-0.268038	0.802	0.95	6.29e-10	Rps13	non-rejected	D0	NA
2.35e-14	0.304579	0.515	0.454	7.6e-10	Rp9	rejected	D0	NA
2.37e-14	0.368669	0.639	0.727	7.64e-10	Eif3f	rejected	D0	NA
3.76e-14	0.461105	0.719	0.911	1.21e-09	Gas5	rejected	D0	NA
7.04e-14	0.358053	0.237	0.151	2.27e-09	Ltbp4	rejected	D0	NA
7.49e-14	0.255002	0.418	0.324	2.42e-09	Trappc6a	rejected	D0	NA
1.61e-13	0.368358	0.502	0.434	5.2e-09	Sat1	rejected	D0	NA
4.13e-13	-0.358977	0.534	0.6	1.33e-08	Aldh3a1	non-rejected	D0	NA
5.03e-13	0.26077	0.225	0.143	1.62e-08	Gpr137b	rejected	D0	NA
8.38e-13	0.436223	0.505	0.449	2.71e-08	Fasn	rejected	D0	NA
9.45e-13	0.356872	0.311	0.222	3.05e-08	Nr2f1	rejected	D0	NA
3.11e-12	0.335153	0.52	0.474	1e-07	Zfas1	rejected	D0	NA
3.47e-12	0.270427	0.39	0.301	1.12e-07	Htra2	rejected	D0	NA
4.49e-12	0.318973	0.548	0.482	1.45e-07	Fkbp4	rejected	D0	NA
4.87e-12	2.09897	0.815	0.823	1.57e-07	Gm26917	rejected	D0	NA
5.45e-12	-0.258167	0.255	0.336	1.76e-07	Ifrd1	non-rejected	D0	NA
5.9e-12	-0.292141	0.774	0.87	1.9e-07	Hspa9	non-rejected	D0	NA
1.01e-11	-0.258934	0.531	0.644	3.25e-07	Arl6ip1	non-rejected	D0	NA
1.04e-11	0.309924	0.725	0.795	3.34e-07	Nudt4	rejected	D0	NA
1.27e-11	0.304888	0.307	0.218	4.11e-07	Diaph2	rejected	D0	NA
1.34e-11	0.338669	0.456	0.383	4.34e-07	Lipa	rejected	D0	NA
1.9e-11	0.309038	0.944	0.992	6.15e-07	Rpl19	rejected	D0	NA
3.1e-11	0.279188	0.452	0.381	1e-06	Mxra7	rejected	D0	NA
3.6e-11	0.31583	0.549	0.525	1.16e-06	Arl2	rejected	D0	NA
6.33e-11	-0.261521	0.713	0.84	2.04e-06	Hspd1	non-rejected	D0	NA
7.47e-11	0.271064	0.825	0.873	2.41e-06	App	rejected	D0	NA
1.06e-10	0.316635	0.586	0.606	3.43e-06	1810058I24Rik	rejected	D0	NA
1.31e-10	0.34516	0.613	0.564	4.24e-06	Cdkn1a	rejected	D0	NA
1.55e-10	0.559609	0.813	0.974	4.99e-06	Bst2	rejected	D0	NA
2.95e-10	0.522883	0.7	0.937	9.53e-06	Rpl10-ps3	rejected	D0	NA
6.46e-10	0.260779	0.49	0.437	2.09e-05	Med21	rejected	D0	NA
7.71e-10	0.254818	0.422	0.348	2.49e-05	Tes	rejected	D0	NA
1.72e-09	0.322305	0.531	0.524	5.57e-05	AI413582	rejected	D0	NA
2.23e-09	0.274488	0.604	0.589	7.21e-05	Atp6v1e1	rejected	D0	NA
7.15e-09	0.274693	0.58	0.627	0.000230748	Txndc17	rejected	D0	NA
7.81e-09	0.29225	0.614	0.67	0.000252116	Tmem50a	rejected	D0	NA
9.28e-09	0.309708	0.429	0.365	0.000299657	Wbp11	rejected	D0	NA
1.31e-08	0.382971	0.482	0.431	0.000423411	Egr1	rejected	D0	NA
1.68e-08	0.257725	0.485	0.455	0.000541639	Idh3b	rejected	D0	NA
2.52e-08	0.388014	0.598	0.568	0.000814776	Rsrp1	rejected	D0	NA
4.71e-08	0.332585	0.558	0.571	0.00151966	Pltp	rejected	D0	NA
5.95e-08	0.339749	0.718	0.731	0.00192188	Wnk1	rejected	D0	NA
1.21e-07	0.274912	0.33	0.259	0.00390308	Cavin2	rejected	D0	NA
2.7e-07	0.260661	0.633	0.673	0.00872849	Mlf2	rejected	D0	NA
2.88e-07	0.355713	0.562	0.625	0.00928427	1110038B12Rik	rejected	D0	NA
3.36e-07	0.307937	0.669	0.638	0.0108355	Hmga2	rejected	D0	NA
4.7e-07	0.252059	0.562	0.611	0.0151757	Rtraf	rejected	D0	NA
4.86e-07	-0.498153	0.265	0.304	0.0156973	Tgfbi	non-rejected	D0	NA
8.74e-07	0.361237	0.555	0.514	0.0282165	Ltbp3	rejected	D0	NA
1.2e-06	0.253984	0.583	0.584	0.0388933	Slc27a1	rejected	D0	NA
1.33e-06	0.351699	0.387	0.342	0.043026	Igfbp4	rejected	D0	NA
1.55e-06	0.286234	0.937	0.984	0.0500539	mt-Nd4l	rejected	D0	NA
1.56e-06	0.267791	0.491	0.461	0.050451	Smim10l1	rejected	D0	NA
1.58e-06	0.414059	0.533	0.581	0.0510644	1110008P14Rik	rejected	D0	NA
1.6e-06	0.261044	0.453	0.406	0.0517863	Zfp36	rejected	D0	NA
2.05e-06	0.259959	0.356	0.303	0.0662296	Mgst1	rejected	D0	NA
2.45e-06	0.321298	0.527	0.499	0.0789871	Gm2115	rejected	D0	NA
4.16e-06	0.449164	0.965	0.99	0.134401	Spp1	rejected	D0	NA
1.04e-05	0.281412	0.473	0.445	0.335799	Rgs17	rejected	D0	NA
2.87e-05	0.483358	0.675	0.648	0.925143	Marcks	rejected	D0	NA
4.64e-05	0.266616	0.47	0.43	1	Hbegf	rejected	D0	NA
6.58e-05	0.263322	0.675	0.885	1	Uqcrh	rejected	D0	NA
7.23e-05	0.326084	0.512	0.482	1	Kmt2a	rejected	D0	NA
8.07e-05	0.344946	0.51	0.485	1	Ier2	rejected	D0	NA
0.000177571	0.281332	0.365	0.321	1	Znrf1	rejected	D0	NA
0.000220351	0.376511	0.505	0.486	1	Exoc4	rejected	D0	NA
0.000379377	2.12273	0.863	0.943	1	AY036118	rejected	D0	NA
0.000603519	0.263775	0.706	0.74	1	Btg1	rejected	D0	NA
0.000988032	0.299106	0.799	0.827	1	Lrp1	rejected	D0	NA
0.00235146	0.292532	0.549	0.561	1	Psip1	rejected	D0	NA
0.00333345	0.259977	0.542	0.517	1	Cbx3	rejected	D0	NA
0.00488012	0.262194	0.594	0.598	1	Tra2a	rejected	D0	NA
0.00656907	0.250959	0.533	0.609	1	Hspg2	rejected	D0	NA
0.00712567	1.34831	1	1	1	Gm42418	rejected	D0	NA
0.00914612	0.264754	0.372	0.345	1	Ubn2	rejected	D0	NA
0.0120372	0.273156	0.324	0.295	1	Cx3cl1	rejected	D0	NA
0.0428488	0.293103	0.342	0.327	1	Irf2bp2	rejected	D0	NA
0.087568	0.258751	0.565	0.67	1	Nupr1	rejected	D0	NA
0.103039	0.320719	0.56	0.568	1	Atn1	rejected	D0	NA
0.351982	0.290055	0.336	0.376	1	Mir100hg	rejected	D0	NA
0.387957	0.689184	0.598	0.677	1	mt-Nd3	rejected	D0	NA
0.475462	0.268789	0.41	0.45	1	Ccnt1	rejected	D0	NA
0.788853	0.353138	0.437	0.48	1	Ogt	rejected	D0	NA
0.901513	0.294917	0.452	0.485	1	Rere	rejected	D0	NA
0.906857	1.13432	0.975	0.997	1	Lars2	rejected	D0	NA
0.994163	0.263723	0.698	0.748	1	Nfat5	rejected	D0	NA
0	1.81819	0.893	0.401	0	Cxcl10	rejected	D6	NA
0	1.26971	0.986	0.934	0	Bst2	rejected	D6	NA
0	1.31657	0.988	0.918	0	Junb	rejected	D6	NA
0	2.5355	0.935	0.454	0	Ccl2	rejected	D6	NA
0	1.63069	0.879	0.479	0	Nfkbiz	rejected	D6	rejected
0	1.67996	0.939	0.622	0	Egr1	rejected	D6	NA
4.54e-308	-1.2843	0.952	0.988	1.47e-303	S100a11	non-rejected	D6	NA
8.58e-294	-1.18759	0.865	0.971	2.77e-289	Ldha	non-rejected	D6	NA
9.91e-292	1.68252	0.921	0.597	3.2e-287	Cxcl1	rejected	D6	NA
1.13e-285	1.36993	0.927	0.434	3.65e-281	Gbp2	rejected	D6	NA
1.4e-281	1.57971	0.97	0.771	4.52e-277	Ly6c1	rejected	D6	NA
2.17e-273	1.57001	0.39	0.015	7.02e-269	Mmp3	rejected	D6	NA
4.33e-271	1.31167	0.972	0.886	1.4e-266	Nfkbia	rejected	D6	NA
1.02e-268	1.35423	0.984	0.951	3.29e-264	Ly6a	rejected	D6	NA
2.36e-265	1.35515	0.836	0.345	7.61e-261	Igtp	rejected	D6	NA
1.24e-259	-1.02087	0.85	0.975	4.01e-255	Hsp90b1	non-rejected	D6	NA
3.17e-246	-1.26056	0.026	0.524	1.02e-241	Atp1b1	non-rejected	D6	NA
3.7e-243	1.39863	0.706	0.232	1.19e-238	Igfbp4	rejected	D6	NA
4.3e-243	1.46742	0.854	0.391	1.39e-238	Iigp1	rejected	D6	NA
2.4e-242	1.36422	0.883	0.528	7.76e-238	Irf1	rejected	D6	NA
1.4e-236	1.42576	0.915	0.798	4.53e-232	Phlda1	rejected	D6	NA
7.11e-236	-1.07196	0.843	0.963	2.3e-231	Sparc	non-rejected	D6	NA
7.13e-236	-1.07081	0.553	0.887	2.3e-231	Hdgf	non-rejected	D6	NA
1.15e-235	-1.01466	0.863	0.969	3.72e-231	Eno1	non-rejected	D6	NA
2.57e-232	1.33676	0.962	0.887	8.29e-228	Jun	rejected	D6	NA
7.71e-231	0.938684	0.99	0.924	2.49e-226	H2-K1	rejected	D6	NA
8.73e-230	1.41247	0.837	0.444	2.82e-225	Ifi27l2a	rejected	D6	NA
4e-228	1.04833	0.991	0.967	1.29e-223	Mt2	rejected	D6	NA
3.2e-225	1.21365	0.853	0.548	1.03e-220	Psmb10	rejected	D6	NA
1.91e-223	1.17022	0.772	0.379	6.18e-219	Psmb9	rejected	D6	NA
9.53e-222	-0.933605	0.777	0.949	3.08e-217	Atp5b	non-rejected	D6	NA
2.1e-218	-1.12946	0.676	0.91	6.77e-214	Pgam1	non-rejected	D6	NA
2.74e-218	1.30606	0.728	0.303	8.84e-214	Irgm1	rejected	D6	NA
1.88e-213	-1.07019	0.285	0.738	6.06e-209	Mfge8	non-rejected	D6	NA
1.02e-208	-0.843632	0.938	0.983	3.28e-204	Pkm	non-rejected	D6	NA
1.52e-208	-0.879019	0.971	0.991	4.91e-204	S100a4	non-rejected	D6	NA
7.65e-207	1.35708	0.917	0.808	2.47e-202	Hbegf	rejected	D6	NA
4.94e-200	1.3215	0.872	0.658	1.6e-195	AA467197	rejected	D6	NA
2.87e-199	1.07207	0.862	0.589	9.26e-195	Psmb8	rejected	D6	NA
7.62e-199	0.700251	0.995	0.994	2.46e-194	B2m	rejected	D6	NA
5.49e-198	-1.13959	0.691	0.909	1.77e-193	Pgk1	non-rejected	D6	NA
4.14e-197	1.35611	0.436	0.089	1.34e-192	Ptgds	rejected	D6	NA
1.32e-196	1.07112	0.969	0.92	4.27e-192	Jund	rejected	D6	rejected
3.48e-196	-1.47345	0.153	0.59	1.12e-191	Fdps	non-rejected	D6	NA
2.15e-193	1.11654	0.76	0.323	6.95e-189	Ifit3	rejected	D6	NA
2.65e-192	1.39401	0.618	0.24	8.57e-188	Ifi205	rejected	D6	NA
5.27e-192	-0.790966	0.998	0.998	1.7e-187	S100a6	non-rejected	D6	NA
2.58e-191	-1.14009	0.548	0.852	8.32e-187	Hspd1	non-rejected	D6	NA
1.56e-184	1.18495	0.863	0.531	5.02e-180	Il1rl1	rejected	D6	NA
1.6e-183	1.16962	0.833	0.654	5.17e-179	Rhob	rejected	D6	NA
3.47e-181	1.32358	0.836	0.627	1.12e-176	Ier2	rejected	D6	NA
7.4e-181	0.686798	0.994	0.988	2.39e-176	Ifitm3	rejected	D6	NA
1.65e-180	-0.681344	0.996	0.997	5.32e-176	Actb	non-rejected	D6	NA
5.16e-179	0.809118	0.98	0.964	1.67e-174	H2-D1	rejected	D6	NA
9.91e-178	0.892618	0.892	0.765	3.2e-173	Psme1	rejected	D6	NA
6.65e-176	1.11791	0.886	0.761	2.15e-171	Klf6	rejected	D6	rejected
1.51e-174	1.03026	0.627	0.272	4.87e-170	H2-Q7	rejected	D6	NA
1.28e-173	1.19061	0.705	0.394	4.13e-169	Csrnp1	rejected	D6	NA
1.88e-172	1.16038	0.805	0.584	6.08e-168	Pnrc1	rejected	D6	NA
7.46e-172	1.38842	0.705	0.421	2.41e-167	Hk2	rejected	D6	NA
2.2e-171	1.01569	0.673	0.301	7.09e-167	Zbp1	rejected	D6	NA
1.1e-170	0.961215	0.504	0.144	3.56e-166	Fgfr1	rejected	D6	NA
1.3e-165	-0.882524	0.578	0.875	4.2e-161	Emp2	non-rejected	D6	NA
5.08e-163	-0.943614	0.288	0.684	1.64e-158	Prkar2b	non-rejected	D6	NA
1.27e-162	0.535966	0.984	0.987	4.1e-158	Rps20	rejected	D6	NA
3.48e-162	1.30139	0.578	0.239	1.13e-157	Tnfaip3	rejected	D6	rejected
4.18e-161	-1.27894	0.547	0.811	1.35e-156	Hmga1	non-rejected	D6	NA
3.79e-159	-0.866797	0.892	0.969	1.22e-154	Aldoa	non-rejected	D6	NA
3.85e-157	-0.820417	0.632	0.888	1.24e-152	Selenof	non-rejected	D6	NA
2.18e-156	-0.904121	0.066	0.445	7.04e-152	Fabp5	non-rejected	D6	NA
3.19e-156	0.786538	0.324	0.048	1.03e-151	Loxl1	rejected	D6	NA
4.67e-156	1.20519	0.831	0.626	1.51e-151	Zfp36	rejected	D6	NA
9.44e-156	0.731693	0.978	0.974	3.05e-151	Ubb	rejected	D6	NA
3.42e-155	-0.825129	0.538	0.853	1.1e-150	Canx	non-rejected	D6	NA
1.02e-154	-0.831634	0.626	0.88	3.3e-150	Serpinh1	non-rejected	D6	non-rejected
1.67e-154	1.03786	0.873	0.68	5.4e-150	Fosb	rejected	D6	NA
2.25e-154	1.05171	0.821	0.663	7.26e-150	Ier5	rejected	D6	NA
6.59e-154	1.44042	0.828	0.608	2.13e-149	Atf3	rejected	D6	NA
5.78e-153	1.31538	0.795	0.547	1.87e-148	Nr4a1	rejected	D6	NA
5.74e-150	-0.976121	0.143	0.529	1.85e-145	Msmo1	non-rejected	D6	NA
1.22e-149	0.865085	0.791	0.457	3.93e-145	H2-T23	rejected	D6	NA
1.79e-146	-0.805209	0.569	0.857	5.78e-142	Cct2	non-rejected	D6	NA
1.15e-143	-0.99998	0.914	0.964	3.71e-139	Plec	non-rejected	D6	NA
2.54e-143	-1.08223	0.33	0.682	8.18e-139	Fxyd5	non-rejected	D6	NA
8.93e-143	-0.756186	0.138	0.518	2.88e-138	Psat1	non-rejected	D6	NA
9.32e-143	0.814732	0.918	0.666	3.01e-138	Isg15	rejected	D6	NA
1.05e-142	-0.858374	0.267	0.653	3.39e-138	Phgdh	non-rejected	D6	NA
2.66e-142	-0.728248	0.892	0.981	8.59e-138	Rps3a1	non-rejected	D6	NA
3.16e-142	1.08642	0.792	0.62	1.02e-137	Trib1	rejected	D6	NA
3.95e-142	0.913287	0.603	0.243	1.27e-137	Gbp6	rejected	D6	NA
5.78e-140	-0.602532	0.946	0.984	1.86e-135	Rpl34	non-rejected	D6	NA
1.07e-139	1.51616	0.514	0.221	3.45e-135	Gm13889	rejected	D6	NA
2.17e-137	0.982273	0.528	0.185	7e-133	Gbp4	rejected	D6	NA
5.47e-137	-0.68119	0.068	0.419	1.77e-132	Col4a2	non-rejected	D6	NA
1.71e-136	-0.625923	0.041	0.371	5.52e-132	Ddah1	non-rejected	D6	NA
1.07e-133	-0.599428	0.03	0.355	3.47e-129	Fat1	non-rejected	D6	NA
3.17e-133	-0.637351	0.99	0.995	1.02e-128	Lgals1	non-rejected	D6	non-rejected
4.25e-133	-0.554925	0.984	0.995	1.37e-128	Ppia	non-rejected	D6	NA
5.51e-133	-0.77268	0.612	0.867	1.78e-128	Dap	non-rejected	D6	NA
2.3e-132	-0.821346	0.587	0.859	7.44e-128	Hspa9	non-rejected	D6	NA
1.35e-131	0.647898	0.998	0.998	4.37e-127	mt-Co1	rejected	D6	NA
3.31e-131	-0.764046	0.56	0.83	1.07e-126	Ppp1ca	non-rejected	D6	NA
6.93e-131	-0.657108	0.942	0.974	2.24e-126	Mif	non-rejected	D6	NA
7.16e-130	-0.784417	0.149	0.517	2.31e-125	Tinagl1	non-rejected	D6	NA
2.69e-129	-0.797476	0.112	0.474	8.69e-125	Cdsn	non-rejected	D6	NA
3.14e-129	-0.821508	0.207	0.58	1.01e-124	Itga7	non-rejected	D6	NA
3.95e-129	1.11544	0.773	0.579	1.28e-124	Errfi1	rejected	D6	NA
8.41e-129	-0.757124	0.568	0.829	2.72e-124	Eif4ebp1	non-rejected	D6	NA
5.45e-128	-0.733992	0.532	0.815	1.76e-123	Atp5f1	non-rejected	D6	NA
5.88e-126	-0.734687	0.932	0.97	1.9e-121	Anxa2	non-rejected	D6	NA
7.72e-125	-0.748565	0.459	0.799	2.49e-120	Flna	non-rejected	D6	NA
3.23e-124	0.953507	0.651	0.317	1.04e-119	Ifit1	rejected	D6	NA
9.67e-124	-0.809752	0.694	0.885	3.12e-119	Timp1	non-rejected	D6	NA
8.54e-123	-1.26905	0.319	0.657	2.76e-118	Cryab	non-rejected	D6	NA
1.74e-122	-0.682955	0.613	0.885	5.62e-118	Lamp1	non-rejected	D6	NA
5.32e-122	-0.723508	0.478	0.796	1.72e-117	Cct6a	non-rejected	D6	NA
4.06e-121	-0.680066	0.23	0.602	1.31e-116	Asah1	non-rejected	D6	NA
4.37e-121	0.873066	0.611	0.319	1.41e-116	C130026I21Rik	rejected	D6	NA
6.63e-121	-1.0551	0.138	0.477	2.14e-116	Col6a3	non-rejected	D6	NA
4.31e-120	1.02258	0.698	0.407	1.39e-115	Ifi203	rejected	D6	NA
4.62e-120	-0.808618	0.571	0.842	1.49e-115	Esd	non-rejected	D6	NA
1.35e-119	0.819809	0.565	0.238	4.36e-115	Ifi47	rejected	D6	NA
1.41e-119	-0.701644	0.422	0.753	4.56e-115	Bzw1	non-rejected	D6	NA
4.27e-119	0.812433	0.743	0.435	1.38e-114	Irf7	rejected	D6	NA
1.53e-118	-0.736302	0.354	0.714	4.95e-114	Lamc1	non-rejected	D6	NA
1.57e-118	0.438878	0.986	0.987	5.08e-114	Rpl39	rejected	D6	NA
4.08e-118	0.749094	0.841	0.736	1.32e-113	Psme2	rejected	D6	NA
8.97e-118	-0.751675	0.519	0.812	2.9e-113	Myof	non-rejected	D6	NA
3.03e-117	-1.04797	0.577	0.824	9.77e-113	H2afz	non-rejected	D6	NA
6.43e-117	-0.609322	0.681	0.895	2.08e-112	Ywhae	non-rejected	D6	NA
6.65e-117	0.652285	0.988	0.991	2.15e-112	mt-Atp8	rejected	D6	NA
2.91e-116	-0.712529	0.531	0.83	9.4e-112	Cct5	non-rejected	D6	non-rejected
2.97e-116	-0.728154	0.482	0.796	9.58e-112	Pdia6	non-rejected	D6	NA
2.4e-115	0.917307	0.572	0.282	7.74e-111	Ifi207	rejected	D6	NA
2.48e-115	1.19134	0.497	0.203	8.02e-111	Id3	rejected	D6	NA
2.77e-114	0.655127	0.978	0.959	8.93e-110	Ubc	rejected	D6	NA
2.88e-114	-0.575405	0.208	0.566	9.31e-110	Rer1	non-rejected	D6	NA
4.01e-114	-0.611317	0.231	0.589	1.3e-109	Cers2	non-rejected	D6	non-rejected
6.31e-114	-0.652627	0.33	0.683	2.04e-109	Psmd2	non-rejected	D6	NA
7.71e-114	-0.666289	0.284	0.637	2.49e-109	Ssr2	non-rejected	D6	NA
8.89e-114	0.713393	0.934	0.927	2.87e-109	Ptms	rejected	D6	NA
9.68e-114	0.739231	0.74	0.408	3.13e-109	Oasl2	rejected	D6	NA
2.25e-113	-0.675031	0.279	0.643	7.26e-109	Sars	non-rejected	D6	NA
9.95e-113	0.749457	0.725	0.466	3.21e-108	H2-T22	rejected	D6	NA
1.21e-112	-0.634681	0.064	0.365	3.9e-108	Cyp51	non-rejected	D6	NA
4.38e-112	-0.771905	0.531	0.798	1.42e-107	Nme1	non-rejected	D6	NA
9.23e-112	-0.612607	0.111	0.434	2.98e-107	Ldlr	non-rejected	D6	NA
2.15e-111	0.584682	0.94	0.924	6.94e-107	Sem1	rejected	D6	NA
2.28e-110	0.951477	0.422	0.158	7.35e-106	Creb5	rejected	D6	NA
3.17e-110	1.03807	0.821	0.659	1.02e-105	Ier3	rejected	D6	rejected
5.01e-110	-0.602541	0.876	0.958	1.62e-105	Anxa5	non-rejected	D6	NA
5.94e-110	0.843512	0.943	0.935	1.92e-105	Ctsb	rejected	D6	NA
2.46e-109	-0.664636	0.295	0.643	7.94e-105	Hspa4l	non-rejected	D6	NA
3.15e-108	0.996212	0.44	0.169	1.02e-103	C1ra	rejected	D6	NA
4.13e-108	-1.68961	0.046	0.324	1.33e-103	Col1a1	non-rejected	D6	NA
4.66e-108	-0.604869	0.218	0.567	1.5e-103	Colgalt1	non-rejected	D6	non-rejected
5.98e-108	0.796476	0.458	0.177	1.93e-103	Ass1	rejected	D6	NA
9.07e-108	-0.695624	0.423	0.73	2.93e-103	Ndufa4	non-rejected	D6	NA
9.35e-108	-0.540747	0.114	0.439	3.02e-103	Adam9	non-rejected	D6	NA
1.54e-107	0.759042	0.755	0.498	4.96e-103	H2-Q4	rejected	D6	NA
2.53e-107	-0.751933	0.091	0.395	8.17e-103	Cavin4	non-rejected	D6	NA
1.06e-106	-0.676063	0.419	0.745	3.41e-102	Stip1	non-rejected	D6	NA
1.44e-106	-0.587836	0.738	0.919	4.66e-102	Tpm3	non-rejected	D6	non-rejected
6.72e-106	-0.594396	0.804	0.942	2.17e-101	Rpl4	non-rejected	D6	non-rejected
7.65e-106	-0.498986	0.096	0.406	2.47e-101	Nomo1	non-rejected	D6	NA
7.89e-106	1.00329	0.618	0.394	2.55e-101	Kdm6b	rejected	D6	NA
8.31e-106	-0.582406	0.246	0.601	2.68e-101	Cs	non-rejected	D6	NA
1.44e-105	-0.618838	0.011	0.264	4.66e-101	Hspb7	non-rejected	D6	NA
2.06e-105	-0.584959	0.238	0.589	6.66e-101	Oxct1	non-rejected	D6	NA
2.89e-105	-0.634045	0.279	0.621	9.34e-101	Eif2s1	non-rejected	D6	NA
4.47e-105	-0.764491	0.71	0.881	1.44e-100	Ran	non-rejected	D6	NA
5.67e-105	-0.663625	0.436	0.759	1.83e-100	Eprs	non-rejected	D6	non-rejected
9.3e-105	0.588407	0.964	0.923	3e-100	Sqstm1	rejected	D6	NA
1.02e-104	1.02426	0.498	0.253	3.29e-100	Lipa	rejected	D6	NA
3.3e-104	-0.642284	0.294	0.648	1.07e-99	Flnb	non-rejected	D6	NA
3.09e-103	-0.529158	0.025	0.285	9.99e-99	Mxra8	non-rejected	D6	NA
9.67e-103	-0.629094	0.691	0.9	3.12e-98	Itgb1	non-rejected	D6	NA
4.55e-102	-0.61638	0.745	0.937	1.47e-97	Nedd4	non-rejected	D6	NA
4.56e-102	-0.459814	0.011	0.257	1.47e-97	Sulf2	non-rejected	D6	NA
8.39e-102	-0.621495	0.339	0.681	2.71e-97	Itga3	non-rejected	D6	NA
4.12e-101	-0.677422	0.712	0.901	1.33e-96	Nap1l1	non-rejected	D6	NA
8.15e-101	-0.627037	0.463	0.777	2.63e-96	Tcp1	non-rejected	D6	non-rejected
8.59e-101	-0.65328	0.595	0.844	2.77e-96	P4hb	non-rejected	D6	NA
1.01e-100	-0.608514	0.217	0.551	3.26e-96	Atic	non-rejected	D6	NA
1.95e-100	0.87364	0.755	0.634	6.3e-96	Zfand5	rejected	D6	NA
2.36e-100	-0.667664	0.426	0.752	7.63e-96	Dpysl3	non-rejected	D6	non-rejected
3.3e-100	-0.579784	0.219	0.558	1.07e-95	Atf6	non-rejected	D6	NA
4.06e-100	0.931964	0.745	0.64	1.31e-95	Tmem176a	rejected	D6	NA
1.7e-99	0.724989	0.658	0.394	5.48e-95	Tap1	rejected	D6	NA
1.74e-99	-0.719433	0.281	0.599	5.61e-95	Anp32e	non-rejected	D6	NA
9.48e-99	0.795411	0.487	0.219	3.06e-94	AC133103.1	rejected	D6	NA
1.18e-98	-0.609989	0.9	0.965	3.81e-94	Rpl7	non-rejected	D6	NA
1.55e-98	-0.514354	0.941	0.982	5.02e-94	Rpl8	non-rejected	D6	NA
8.64e-98	-0.633854	0.248	0.575	2.79e-93	Snhg6	non-rejected	D6	NA
2.09e-97	-0.586245	0.47	0.771	6.74e-93	Axl	non-rejected	D6	NA
3.36e-97	-0.641643	0.4	0.719	1.08e-92	Cct8	non-rejected	D6	non-rejected
3.49e-97	-0.381946	0.983	0.994	1.13e-92	Eef1a1	non-rejected	D6	NA
4.73e-97	0.507776	0.219	0.033	1.53e-92	Sema6a	rejected	D6	NA
6.4e-97	-1.53352	0.358	0.632	2.07e-92	Mgp	non-rejected	D6	NA
6.91e-97	0.825599	0.828	0.741	2.23e-92	4930523C07Rik	rejected	D6	NA
1.33e-96	0.719225	0.712	0.418	4.3e-92	Gbp7	rejected	D6	NA
5.34e-96	0.773067	0.882	0.718	1.73e-91	Fos	rejected	D6	NA
5.92e-96	0.717668	0.772	0.583	1.91e-91	Tapbp	rejected	D6	NA
6.2e-96	-0.645428	0.385	0.728	2e-91	Col8a1	non-rejected	D6	NA
1.11e-95	-0.546814	0.137	0.449	3.57e-91	Plod1	non-rejected	D6	NA
2.79e-95	-0.558855	0.135	0.445	9.02e-91	Sema5a	non-rejected	D6	NA
3.37e-95	-0.558966	0.192	0.515	1.09e-90	Ddx39	non-rejected	D6	NA
9.35e-95	-0.633147	0.759	0.911	3.02e-90	Eif5a	non-rejected	D6	NA
1.83e-94	0.693908	0.792	0.731	5.89e-90	Atp6v1f	rejected	D6	NA
5.27e-94	-0.637149	0.466	0.768	1.7e-89	Eif3b	non-rejected	D6	NA
5.91e-94	-0.583352	0.748	0.903	1.91e-89	Rtn4	non-rejected	D6	NA
1.59e-93	-0.597245	0.211	0.535	5.13e-89	Slc5a3	non-rejected	D6	non-rejected
3.04e-93	1.57885	0.753	0.655	9.83e-89	Areg	rejected	D6	NA
9.46e-93	0.793354	0.646	0.41	3.06e-88	Samhd1	rejected	D6	NA
1.17e-92	-0.545667	0.063	0.328	3.79e-88	Idi1	non-rejected	D6	NA
1.76e-92	-0.559348	0.021	0.257	5.67e-88	Atp2a3	non-rejected	D6	NA
5.82e-92	-0.565566	0.455	0.757	1.88e-87	Psmd1	non-rejected	D6	NA
1.03e-91	0.784061	0.492	0.222	3.32e-87	Rsad2	rejected	D6	NA
1.49e-91	-0.56662	0.48	0.786	4.81e-87	Eif4g1	non-rejected	D6	NA
2.69e-91	-0.567397	0.882	0.96	8.7e-87	Hsp90aa1	non-rejected	D6	NA
3.05e-91	-0.528798	0.139	0.442	9.84e-87	Scd2	non-rejected	D6	NA
3.62e-91	-0.529403	0.075	0.351	1.17e-86	Mmp2	non-rejected	D6	NA
5.95e-91	-0.58534	0.222	0.539	1.92e-86	Lars	non-rejected	D6	NA
8.9e-91	-0.445093	0.035	0.277	2.87e-86	Apln	non-rejected	D6	NA
9.57e-91	-0.528937	0.344	0.668	3.09e-86	Ndufs2	non-rejected	D6	NA
1.61e-90	-0.545446	0.378	0.696	5.2e-86	Vdac3	non-rejected	D6	NA
7.52e-89	-0.571151	0.374	0.696	2.43e-84	Atp1a1	non-rejected	D6	NA
3.23e-88	0.636764	0.86	0.832	1.04e-83	Atox1	rejected	D6	rejected
3.76e-88	-0.657426	0.3	0.634	1.21e-83	Col4a1	non-rejected	D6	NA
4.15e-88	-0.534968	0.247	0.576	1.34e-83	Gpc1	non-rejected	D6	NA
7.98e-88	-0.601138	0.683	0.875	2.58e-83	Ybx1	non-rejected	D6	NA
1.13e-87	-0.520476	0.237	0.558	3.66e-83	Myo1c	non-rejected	D6	NA
1.12e-86	-0.544505	0.553	0.824	3.61e-82	Mbnl1	non-rejected	D6	NA
1.51e-86	0.845588	0.742	0.618	4.87e-82	Ifrd1	rejected	D6	NA
1.54e-86	0.6769	0.405	0.173	4.97e-82	Eif4e3	rejected	D6	NA
1.72e-86	-0.497035	0.876	0.959	5.56e-82	Rps17	non-rejected	D6	NA
2.15e-86	-0.595925	0.794	0.923	6.96e-82	Hspe1	non-rejected	D6	NA
6.15e-86	-0.475677	0.118	0.406	1.98e-81	Tspan5	non-rejected	D6	NA
8.04e-86	-0.767194	0.135	0.414	2.59e-81	Krt18	non-rejected	D6	NA
1.15e-85	-0.542438	0.357	0.678	3.71e-81	Ap2m1	non-rejected	D6	NA
1.22e-85	-0.565613	0.153	0.446	3.93e-81	Pla2g4a	non-rejected	D6	NA
1.07e-84	-0.525111	0.781	0.916	3.46e-80	Hint1	non-rejected	D6	NA
1.37e-84	-0.632875	0.685	0.882	4.43e-80	Bsg	non-rejected	D6	NA
1.56e-84	-0.505138	0.877	0.949	5.04e-80	Rpl14	non-rejected	D6	NA
1.8e-84	-0.583317	0.485	0.755	5.82e-80	Cnih4	non-rejected	D6	NA
3.2e-84	-0.547685	0.414	0.725	1.03e-79	Ssr3	non-rejected	D6	NA
4.71e-84	-0.521164	0.347	0.664	1.52e-79	Rpn2	non-rejected	D6	NA
8.73e-84	-0.626012	0.476	0.766	2.82e-79	Ephx1	non-rejected	D6	NA
1.77e-83	-0.641228	0.516	0.778	5.7e-79	Lrrfip1	non-rejected	D6	NA
3.82e-83	-0.624959	0.425	0.712	1.23e-78	Nucks1	non-rejected	D6	NA
5.86e-83	-0.553662	0.481	0.786	1.89e-78	Actn1	non-rejected	D6	NA
9.6e-83	0.370469	0.989	0.992	3.1e-78	Rpl18a	rejected	D6	NA
1.16e-82	-0.496981	0.218	0.529	3.75e-78	Srebf2	non-rejected	D6	NA
1.79e-82	-0.532047	0.429	0.726	5.79e-78	Ddost	non-rejected	D6	NA
2.99e-82	-0.492965	0.502	0.799	9.67e-78	Csde1	non-rejected	D6	NA
7.94e-82	-0.57279	0.478	0.777	2.56e-77	Glg1	non-rejected	D6	NA
2.43e-81	-0.517824	0.39	0.696	7.84e-77	Aimp1	non-rejected	D6	NA
2.56e-81	-0.666663	0.309	0.598	8.27e-77	Selenoh	non-rejected	D6	NA
3.06e-81	-0.497924	0.66	0.867	9.87e-77	Eif4g2	non-rejected	D6	NA
3.13e-81	-0.502061	0.705	0.892	1.01e-76	Arpc2	non-rejected	D6	NA
5.1e-81	-0.555856	0.278	0.587	1.65e-76	Mapk6	non-rejected	D6	NA
6.9e-81	-0.624868	0.117	0.379	2.23e-76	Mcm3	non-rejected	D6	NA
8.28e-81	-0.455119	0.15	0.44	2.67e-76	2310022B05Rik	non-rejected	D6	NA
8.49e-81	0.830385	0.736	0.584	2.74e-76	Rnf19b	rejected	D6	NA
1.47e-80	-0.390119	0.081	0.337	4.73e-76	Zmat3	non-rejected	D6	NA
1.83e-80	-0.516993	0.525	0.802	5.89e-76	Kif5b	non-rejected	D6	NA
4.29e-80	0.801811	0.934	0.886	1.39e-75	Neat1	rejected	D6	rejected
7.66e-80	-0.447071	0.051	0.289	2.47e-75	Wnt10a	non-rejected	D6	NA
8.76e-80	-0.535665	0.626	0.857	2.83e-75	Tmem258	non-rejected	D6	NA
1.79e-79	0.712908	0.647	0.447	5.78e-75	Apol9a	rejected	D6	NA
5.23e-79	-0.493594	0.267	0.58	1.69e-74	Rasa1	non-rejected	D6	NA
1.77e-78	-0.442588	0.191	0.486	5.73e-74	Slc25a24	non-rejected	D6	NA
8.1e-78	1.01865	0.589	0.418	2.62e-73	Dnajb1	rejected	D6	NA
1.62e-77	0.937418	0.754	0.678	5.23e-73	Nfkb1	rejected	D6	rejected
1.77e-77	-0.453739	0.199	0.491	5.71e-73	Ddx1	non-rejected	D6	NA
1.99e-77	-0.411228	0.062	0.294	6.43e-73	Tmem97	non-rejected	D6	NA
2.65e-77	-0.521599	0.39	0.705	8.54e-73	Lamb1	non-rejected	D6	NA
2.69e-77	-0.701142	0.446	0.731	8.69e-73	H1f0	non-rejected	D6	NA
3.29e-77	-0.510856	0.59	0.836	1.06e-72	Tpr	non-rejected	D6	NA
3.84e-77	-0.584969	0.609	0.819	1.24e-72	Banf1	non-rejected	D6	NA
4.64e-77	0.878125	0.574	0.421	1.5e-72	Sertad1	rejected	D6	NA
8.55e-77	-0.448093	0.279	0.594	2.76e-72	Srpr	non-rejected	D6	NA
9.01e-77	0.717484	0.825	0.789	2.91e-72	Tmem176b	rejected	D6	NA
9.28e-77	-0.665492	0.129	0.391	2.99e-72	Anln	non-rejected	D6	NA
1.08e-76	-0.347714	0.026	0.233	3.47e-72	Trim54	non-rejected	D6	NA
1.48e-76	-0.438786	0.116	0.378	4.79e-72	Slc39a13	non-rejected	D6	NA
1.53e-76	-0.49253	0.824	0.923	4.95e-72	Atp5g3	non-rejected	D6	NA
2.04e-76	0.715195	0.51	0.283	6.6e-72	Trafd1	rejected	D6	NA
4.06e-76	-0.532163	0.763	0.906	1.31e-71	Eef1g	non-rejected	D6	NA
4.23e-76	-0.456102	0.803	0.926	1.37e-71	Cox6a1	non-rejected	D6	NA
5.48e-76	0.870619	0.614	0.456	1.77e-71	Dusp5	rejected	D6	NA
6.72e-76	1.05452	0.422	0.2	2.17e-71	Cd74	rejected	D6	NA
8.93e-76	-0.532518	0.416	0.706	2.88e-71	AI506816	non-rejected	D6	NA
9e-76	-0.454309	0.151	0.424	2.9e-71	Pxdn	non-rejected	D6	NA
1.13e-75	-0.489502	0.268	0.572	3.65e-71	Anxa3	non-rejected	D6	NA
2.91e-75	-0.603837	0.461	0.73	9.4e-71	Pa2g4	non-rejected	D6	non-rejected
3.42e-75	-0.506668	0.626	0.843	1.1e-70	Atp5a1	non-rejected	D6	NA
4.2e-75	-0.70592	0.362	0.63	1.36e-70	Lbh	non-rejected	D6	NA
4.55e-75	-0.450445	0.135	0.403	1.47e-70	Ccng1	non-rejected	D6	NA
5e-75	-0.438232	0.238	0.539	1.61e-70	Ube2m	non-rejected	D6	NA
5.97e-75	1.09727	0.231	0.057	1.93e-70	Ccl7	rejected	D6	NA
9.5e-75	0.871332	0.547	0.352	3.07e-70	Socs1	rejected	D6	NA
1.02e-74	-0.517782	0.459	0.748	3.28e-70	Vdac1	non-rejected	D6	NA
1.06e-74	-0.423879	0.252	0.562	3.41e-70	Selenot	non-rejected	D6	NA
1.34e-74	-0.498882	0.48	0.749	4.33e-70	Cct3	non-rejected	D6	NA
1.65e-74	-0.345089	0.031	0.238	5.32e-70	1700025G04Rik	non-rejected	D6	NA
2.28e-74	-0.52447	0.417	0.721	7.35e-70	Vat1	non-rejected	D6	NA
3.57e-74	-0.490379	0.45	0.758	1.15e-69	Tln1	non-rejected	D6	NA
3.86e-74	-0.504164	0.598	0.826	1.25e-69	Psma3	non-rejected	D6	NA
6.17e-74	-0.579291	0.205	0.479	1.99e-69	Mcm6	non-rejected	D6	NA
6.81e-74	0.436378	0.996	0.997	2.2e-69	mt-Co2	rejected	D6	NA
8.46e-74	-0.534525	0.612	0.835	2.73e-69	Set	non-rejected	D6	NA
1.33e-73	-0.649608	0.289	0.567	4.3e-69	Cks1b	non-rejected	D6	NA
2.02e-73	0.833412	0.733	0.589	6.54e-69	Adamts1	rejected	D6	NA
4.46e-73	-0.483301	0.434	0.723	1.44e-68	Actr3	non-rejected	D6	NA
7.95e-73	-0.423156	0.113	0.368	2.57e-68	Fdft1	non-rejected	D6	NA
1.33e-72	-0.462292	0.584	0.83	4.31e-68	Cdc42	non-rejected	D6	NA
1.82e-72	-0.487645	0.588	0.83	5.89e-68	Psmb4	non-rejected	D6	NA
2.08e-72	-0.653094	0.032	0.235	6.73e-68	Rgs16	non-rejected	D6	NA
2.96e-72	-0.431993	0.306	0.609	9.55e-68	Tm9sf3	non-rejected	D6	NA
4.05e-72	-0.462952	0.283	0.579	1.31e-67	Taldo1	non-rejected	D6	NA
5.81e-72	1.02982	0.401	0.195	1.88e-67	Dusp2	rejected	D6	NA
7.28e-72	0.600978	0.577	0.324	2.35e-67	Gbp3	rejected	D6	NA
1.18e-71	-0.418026	0.19	0.47	3.81e-67	Vps36	non-rejected	D6	NA
1.34e-71	-0.540383	0.111	0.358	4.34e-67	Fst	non-rejected	D6	NA
2.69e-71	-0.495795	0.608	0.846	8.67e-67	Arhgdia	non-rejected	D6	NA
2.76e-71	-0.472978	0.405	0.715	8.91e-67	Kmt5a	non-rejected	D6	NA
3.22e-71	0.511026	0.986	0.989	1.04e-66	mt-Nd4l	rejected	D6	NA
3.22e-71	-0.451443	0.293	0.592	1.04e-66	Cyb5b	non-rejected	D6	NA
3.36e-71	-0.536985	0.108	0.352	1.09e-66	Cavin2	non-rejected	D6	NA
4.1e-71	-0.36585	0.017	0.204	1.32e-66	Nrg1	non-rejected	D6	NA
4.14e-71	-0.488381	0.408	0.7	1.34e-66	Atp2a2	non-rejected	D6	NA
4.75e-71	0.856499	0.614	0.456	1.53e-66	Gadd45b	rejected	D6	NA
4.85e-71	-0.455764	0.281	0.576	1.57e-66	Actr2	non-rejected	D6	NA
7.03e-71	0.934535	0.539	0.302	2.27e-66	Ccl5	rejected	D6	NA
1.06e-70	-0.446657	0.278	0.578	3.43e-66	Rnf11	non-rejected	D6	NA
1.12e-70	-0.436137	0.968	0.983	3.62e-66	Rpsa	non-rejected	D6	NA
1.41e-70	-0.50571	0.688	0.89	4.55e-66	Pdia3	non-rejected	D6	NA
1.76e-70	-0.469124	0.827	0.934	5.67e-66	Tpm4	non-rejected	D6	NA
2.08e-70	0.788836	0.368	0.157	6.72e-66	Cd274	rejected	D6	NA
2.65e-70	-0.422327	0.166	0.44	8.55e-66	Sqle	non-rejected	D6	NA
2.68e-70	0.728492	0.422	0.206	8.66e-66	Herc6	rejected	D6	NA
2.92e-70	0.674891	0.791	0.731	9.43e-66	Top1	rejected	D6	NA
3.25e-70	-0.432228	0.16	0.429	1.05e-65	Galnt7	non-rejected	D6	NA
3.65e-70	-0.409776	0.175	0.444	1.18e-65	Cnih1	non-rejected	D6	NA
5.51e-70	-0.531479	0.592	0.814	1.78e-65	Mdh2	non-rejected	D6	NA
6.89e-70	-0.426608	0.291	0.596	2.22e-65	Adipor1	non-rejected	D6	NA
1.13e-69	-0.495073	0.599	0.822	3.65e-65	Rhoa	non-rejected	D6	NA
2.12e-69	-0.3617	0.16	0.431	6.85e-65	Pigk	non-rejected	D6	NA
2.25e-69	-0.531219	0.425	0.696	7.25e-65	Fkbp3	non-rejected	D6	NA
2.72e-69	-0.36873	0.154	0.421	8.79e-65	Scamp3	non-rejected	D6	NA
3.02e-69	-0.359281	0.141	0.403	9.73e-65	Nsun2	non-rejected	D6	NA
3.76e-69	-0.339039	0.028	0.22	1.21e-64	Dhcr24	non-rejected	D6	NA
4.53e-69	-0.379287	0.112	0.364	1.46e-64	Golim4	non-rejected	D6	NA
6.88e-69	-0.374825	0.043	0.248	2.22e-64	Bpgm	non-rejected	D6	NA
8.17e-69	-0.373135	0.119	0.37	2.64e-64	Actl6a	non-rejected	D6	NA
1.45e-68	-0.549843	0.688	0.851	4.68e-64	Rps27l	non-rejected	D6	NA
1.51e-68	-0.509716	0.621	0.833	4.87e-64	Prelid1	non-rejected	D6	NA
1.72e-68	-0.412434	0.95	0.983	5.56e-64	Cd63	non-rejected	D6	NA
2.64e-68	-0.329983	0.047	0.252	8.51e-64	Pcolce2	non-rejected	D6	NA
3.52e-68	-0.367154	0.042	0.243	1.14e-63	Mmd	non-rejected	D6	NA
4.11e-68	0.587274	0.831	0.834	1.33e-63	Edf1	rejected	D6	NA
4.39e-68	-0.448881	0.306	0.596	1.42e-63	Sf3b4	non-rejected	D6	NA
4.39e-68	-0.370424	0.114	0.359	1.42e-63	Parvb	non-rejected	D6	NA
5.73e-68	-0.476936	0.603	0.835	1.85e-63	Tmed10	non-rejected	D6	NA
6.74e-68	-0.508963	0.148	0.394	2.18e-63	Gchfr	non-rejected	D6	NA
1.02e-67	-0.447343	0.352	0.646	3.31e-63	Ap1s1	non-rejected	D6	NA
1.47e-67	-0.493591	0.435	0.709	4.74e-63	Ywhah	non-rejected	D6	NA
1.87e-67	0.649255	0.748	0.684	6.05e-63	Luc7l2	rejected	D6	NA
3.41e-67	-0.487835	0.098	0.325	1.1e-62	Mcm5	non-rejected	D6	NA
3.59e-67	-0.411287	0.235	0.512	1.16e-62	Hsd17b12	non-rejected	D6	NA
1.09e-66	-0.486261	0.164	0.417	3.53e-62	Shmt2	non-rejected	D6	NA
1.29e-66	0.652064	0.404	0.199	4.17e-62	Slfn2	rejected	D6	NA
1.32e-66	-0.406061	0.254	0.542	4.25e-62	Prpf8	non-rejected	D6	NA
1.41e-66	-0.561683	0.864	0.95	4.55e-62	Ncl	non-rejected	D6	NA
1.68e-66	-0.347956	0.966	0.989	5.41e-62	Rps14	non-rejected	D6	NA
1.99e-66	-0.500334	0.245	0.517	6.42e-62	Tmpo	non-rejected	D6	NA
2.65e-66	-0.429065	0.223	0.498	8.55e-62	Asna1	non-rejected	D6	NA
2.76e-66	0.64539	0.429	0.207	8.91e-62	Gm4951	rejected	D6	NA
3.62e-66	-0.457475	0.404	0.683	1.17e-61	Bax	non-rejected	D6	NA
3.95e-66	-0.48493	0.415	0.691	1.28e-61	Idh2	non-rejected	D6	NA
4.34e-66	-0.297404	0.026	0.211	1.4e-61	Rab3b	non-rejected	D6	NA
4.9e-66	-0.450298	0.845	0.938	1.58e-61	Rps25	non-rejected	D6	NA
6.18e-66	-0.353315	0.165	0.435	1.99e-61	Dhx36	non-rejected	D6	NA
7.83e-66	-0.39244	0.248	0.536	2.53e-61	Capza1	non-rejected	D6	NA
8.13e-66	-0.515048	0.619	0.805	2.63e-61	Erh	non-rejected	D6	NA
1.2e-65	-0.50282	0.453	0.73	3.88e-61	Nars	non-rejected	D6	NA
1.45e-65	-0.382622	0.187	0.456	4.68e-61	Tram1	non-rejected	D6	NA
1.48e-65	-0.451489	0.997	0.999	4.78e-61	Vim	non-rejected	D6	NA
1.5e-65	0.290478	0.988	0.993	4.85e-61	Fau	rejected	D6	NA
1.53e-65	-0.436556	0.102	0.331	4.94e-61	Rrm1	non-rejected	D6	NA
1.56e-65	-0.439069	0.494	0.772	5.02e-61	Gnb1	non-rejected	D6	NA
1.56e-65	-0.388322	0.175	0.437	5.05e-61	Dars	non-rejected	D6	NA
1.6e-65	-0.499107	0.339	0.619	5.17e-61	Kpnb1	non-rejected	D6	NA
2.45e-65	-0.638543	0.244	0.501	7.89e-61	Smc4	non-rejected	D6	NA
2.47e-65	-0.483199	0.25	0.522	7.96e-61	Mybbp1a	non-rejected	D6	NA
2.95e-65	-0.390602	0.23	0.501	9.51e-61	Mcub	non-rejected	D6	NA
3.16e-65	-0.471866	0.431	0.725	1.02e-60	Cltc	non-rejected	D6	NA
3.36e-65	-0.451133	0.314	0.587	1.08e-60	Glrx5	non-rejected	D6	NA
4.99e-65	-0.393461	0.194	0.461	1.61e-60	Mak16	non-rejected	D6	NA
5.04e-65	-0.383928	0.959	0.985	1.63e-60	Rps10	non-rejected	D6	NA
5.42e-65	-0.393302	0.169	0.431	1.75e-60	Gmps	non-rejected	D6	NA
5.47e-65	-0.488623	0.613	0.819	1.77e-60	Cox5a	non-rejected	D6	NA
5.66e-65	-0.398235	0.206	0.476	1.83e-60	Stt3a	non-rejected	D6	NA
5.87e-65	0.662217	0.475	0.256	1.89e-60	Parp14	rejected	D6	NA
6.42e-65	-0.468162	0.682	0.863	2.07e-60	Rac1	non-rejected	D6	NA
6.63e-65	-0.432293	0.551	0.81	2.14e-60	Ddb1	non-rejected	D6	NA
1.03e-64	-0.366061	0.166	0.427	3.31e-60	Cops5	non-rejected	D6	NA
1.05e-64	-0.396588	0.188	0.457	3.39e-60	Lhfp	non-rejected	D6	NA
1.17e-64	-0.355102	0.148	0.403	3.78e-60	Impad1	non-rejected	D6	NA
1.2e-64	-0.32611	0.111	0.351	3.89e-60	Ash2l	non-rejected	D6	NA
1.44e-64	-0.31137	0.05	0.252	4.64e-60	Pak3	non-rejected	D6	NA
2.55e-64	-0.473554	0.343	0.613	8.23e-60	C1qbp	non-rejected	D6	NA
3.89e-64	0.582371	0.751	0.701	1.26e-59	Arf5	rejected	D6	NA
4.22e-64	0.303608	0.992	0.997	1.36e-59	Gm10076	rejected	D6	NA
5.21e-64	0.691636	0.551	0.398	1.68e-59	Bcl7c	rejected	D6	NA
5.37e-64	0.306984	0.989	0.993	1.73e-59	Rpl37	rejected	D6	NA
5.52e-64	-0.467716	0.157	0.408	1.78e-59	Hmgcs1	non-rejected	D6	NA
6.66e-64	0.837875	0.717	0.581	2.15e-59	Dusp1	rejected	D6	NA
6.72e-64	-0.323721	0.036	0.225	2.17e-59	C1ql3	non-rejected	D6	NA
7e-64	-0.34528	0.187	0.454	2.26e-59	Aph1a	non-rejected	D6	NA
7.2e-64	0.772398	0.69	0.594	2.33e-59	Tra2a	rejected	D6	NA
1.1e-63	-0.575461	0.787	0.933	3.56e-59	Myh9	non-rejected	D6	NA
1.13e-63	-0.394483	0.147	0.398	3.63e-59	Tars	non-rejected	D6	NA
1.26e-63	-0.394991	0.257	0.531	4.06e-59	Ncaph2	non-rejected	D6	NA
1.58e-63	-0.336472	0.056	0.258	5.11e-59	Elovl6	non-rejected	D6	NA
2.28e-63	-0.37548	0.31	0.611	7.36e-59	Purb	non-rejected	D6	NA
2.8e-63	-0.487242	0.515	0.753	9.03e-59	Psmb5	non-rejected	D6	NA
2.81e-63	-0.478352	0.625	0.843	9.07e-59	Eif3c	non-rejected	D6	NA
3.43e-63	-0.414073	0.279	0.557	1.11e-58	Acp1	non-rejected	D6	NA
3.78e-63	0.48643	0.858	0.852	1.22e-58	Npc2	rejected	D6	NA
5.81e-63	0.584382	0.448	0.223	1.88e-58	Ifit3b	rejected	D6	NA
5.9e-63	-0.400342	0.321	0.61	1.9e-58	Degs1	non-rejected	D6	NA
6.25e-63	-0.371905	0.227	0.507	2.02e-58	Fam120a	non-rejected	D6	NA
7.81e-63	-0.39469	0.31	0.593	2.52e-58	Cttn	non-rejected	D6	NA
8.46e-63	-0.391963	0.209	0.479	2.73e-58	Nckap1	non-rejected	D6	NA
9.84e-63	-0.401985	0.234	0.507	3.18e-58	Abce1	non-rejected	D6	NA
1.01e-62	-0.337134	0.171	0.433	3.28e-58	Ndufs1	non-rejected	D6	NA
1.17e-62	-0.420434	0.375	0.664	3.79e-58	Cd151	non-rejected	D6	NA
1.22e-62	-0.401107	0.276	0.549	3.95e-58	Cisd1	non-rejected	D6	NA
1.75e-62	-0.480858	0.56	0.794	5.66e-58	Cacybp	non-rejected	D6	NA
1.92e-62	0.516265	0.925	0.936	6.2e-58	Itm2b	rejected	D6	NA
2.14e-62	-0.340399	0.115	0.354	6.92e-58	Ro60	non-rejected	D6	NA
2.46e-62	0.512903	0.992	0.981	7.93e-58	Mt1	rejected	D6	NA
3.14e-62	-0.554267	0.52	0.748	1.01e-57	Ranbp1	non-rejected	D6	NA
4.73e-62	-0.507193	0.798	0.918	1.53e-57	Tpi1	non-rejected	D6	NA
4.89e-62	-0.398381	0.887	0.961	1.58e-57	Rpl31	non-rejected	D6	NA
6e-62	-0.342232	0.124	0.363	1.94e-57	Ipo9	non-rejected	D6	NA
6.1e-62	-0.342472	0.11	0.341	1.97e-57	Pea15a	non-rejected	D6	NA
6.21e-62	-0.71942	0.364	0.604	2e-57	Bnip3	non-rejected	D6	NA
6.67e-62	-0.392458	0.208	0.473	2.15e-57	Uggt1	non-rejected	D6	NA
1.65e-61	0.707844	0.718	0.631	5.32e-57	Bhlhe40	rejected	D6	NA
1.72e-61	-0.342047	0.144	0.394	5.56e-57	Celf2	non-rejected	D6	NA
2.06e-61	-0.325258	0.113	0.346	6.66e-57	B4gat1	non-rejected	D6	NA
2.19e-61	-0.365908	0.204	0.468	7.07e-57	Txndc5	non-rejected	D6	NA
2.8e-61	-0.383662	0.243	0.517	9.04e-57	Got2	non-rejected	D6	NA
3.95e-61	-0.341267	0.071	0.278	1.27e-56	Tgfb2	non-rejected	D6	NA
4e-61	-0.427382	0.444	0.718	1.29e-56	2023-09-07	non-rejected	D6	NA
4.75e-61	-0.438127	0.16	0.404	1.53e-56	Nes	non-rejected	D6	NA
5.18e-61	-0.511457	0.642	0.85	1.67e-56	Krtcap2	non-rejected	D6	NA
5.73e-61	-0.427391	0.141	0.381	1.85e-56	Cyb5r1	non-rejected	D6	NA
1.14e-60	-0.401312	0.306	0.594	3.69e-56	Fxr1	non-rejected	D6	NA
1.31e-60	0.408975	0.753	0.53	4.21e-56	Stat1	rejected	D6	NA
1.53e-60	-0.453851	0.401	0.679	4.94e-56	Map1b	non-rejected	D6	NA
2.11e-60	-0.344553	0.06	0.258	6.8e-56	Pros1	non-rejected	D6	NA
2.44e-60	-0.480915	0.589	0.797	7.89e-56	Plp2	non-rejected	D6	NA
2.47e-60	-0.378369	0.036	0.217	7.99e-56	Atp1a3	non-rejected	D6	NA
3.3e-60	-0.349238	0.218	0.488	1.06e-55	Naa50	non-rejected	D6	NA
3.66e-60	-0.381116	0.173	0.42	1.18e-55	Psme4	non-rejected	D6	NA
4.1e-60	-0.496779	0.101	0.312	1.32e-55	Smc2	non-rejected	D6	NA
4.49e-60	-0.370159	0.221	0.486	1.45e-55	Twf1	non-rejected	D6	NA
4.59e-60	-0.448147	0.187	0.439	1.48e-55	Chrdl1	non-rejected	D6	NA
4.86e-60	-0.431099	0.297	0.562	1.57e-55	Lrrc59	non-rejected	D6	NA
5.4e-60	-0.394959	0.9	0.963	1.74e-55	Rps13	non-rejected	D6	NA
8.63e-60	-0.311573	0.048	0.238	2.79e-55	Klhl30	non-rejected	D6	NA
1.17e-59	-0.465607	0.245	0.498	3.77e-55	Klra4	non-rejected	D6	NA
1.26e-59	-0.312186	0.105	0.328	4.08e-55	Xrcc5	non-rejected	D6	NA
1.69e-59	0.398039	0.989	0.99	5.44e-55	Rpl38	rejected	D6	NA
1.92e-59	-0.469846	0.407	0.681	6.2e-55	H13	non-rejected	D6	NA
1.96e-59	-0.379642	0.263	0.537	6.33e-55	Dag1	non-rejected	D6	NA
2.31e-59	-0.315219	0.039	0.22	7.46e-55	Idh1	non-rejected	D6	NA
2.87e-59	0.736572	0.543	0.364	9.26e-55	Clec2d	rejected	D6	NA
3.19e-59	-0.355028	0.285	0.568	1.03e-54	Pdcd6ip	non-rejected	D6	NA
4.04e-59	-0.497694	0.322	0.585	1.3e-54	Dut	non-rejected	D6	NA
7.06e-59	-0.400643	0.063	0.256	2.28e-54	Diaph3	non-rejected	D6	NA
1.08e-58	-0.323114	0.074	0.276	3.49e-54	Hist1h4i	non-rejected	D6	NA
1.11e-58	0.677825	0.322	0.146	3.59e-54	Dusp6	rejected	D6	NA
1.2e-58	-0.358421	0.221	0.489	3.87e-54	Nsd2	non-rejected	D6	NA
1.37e-58	0.28126	0.989	0.996	4.43e-54	Rpl23	rejected	D6	NA
2.16e-58	-0.357489	0.23	0.494	6.96e-54	Smarcc1	non-rejected	D6	NA
2.64e-58	-0.33464	0.117	0.339	8.52e-54	Hacd1	non-rejected	D6	NA
2.8e-58	0.618065	0.774	0.728	9.04e-54	Baiap2	rejected	D6	NA
2.87e-58	0.692318	0.301	0.122	9.28e-54	C1s1	rejected	D6	NA
6e-58	-0.364632	0.22	0.479	1.94e-53	Nras	non-rejected	D6	NA
7.08e-58	-0.430148	0.341	0.611	2.28e-53	Cops6	non-rejected	D6	NA
9.49e-58	-0.457149	0.269	0.52	3.06e-53	Sec11c	non-rejected	D6	NA
1.06e-57	0.449353	0.892	0.905	3.41e-53	Rpl9-ps6	rejected	D6	NA
1.14e-57	-0.414386	0.296	0.567	3.67e-53	Usp14	non-rejected	D6	NA
1.25e-57	-0.41021	0.478	0.751	4.04e-53	Tmed2	non-rejected	D6	NA
1.47e-57	-0.382977	0.865	0.958	4.74e-53	Eef2	non-rejected	D6	NA
1.5e-57	-0.395616	0.282	0.556	4.83e-53	Macf1	non-rejected	D6	NA
1.9e-57	-0.415981	0.353	0.631	6.13e-53	Ckap4	non-rejected	D6	NA
2.48e-57	-0.345771	0.166	0.41	8.02e-53	Asph	non-rejected	D6	NA
2.73e-57	0.471646	0.242	0.081	8.83e-53	Batf2	rejected	D6	NA
3.93e-57	-0.421082	0.316	0.58	1.27e-52	Ostc	non-rejected	D6	NA
4.42e-57	-0.341842	0.943	0.979	1.43e-52	Myl6	non-rejected	D6	NA
5.4e-57	-0.385516	0.252	0.512	1.74e-52	Sdha	non-rejected	D6	NA
7.51e-57	0.403267	0.917	0.941	2.42e-52	Selenow	rejected	D6	NA
8.13e-57	-0.308546	0.071	0.268	2.62e-52	Wincr1	non-rejected	D6	NA
1.51e-56	-0.413818	0.242	0.498	4.88e-52	Ctsa	non-rejected	D6	NA
1.77e-56	0.665341	0.73	0.674	5.71e-52	Ccnl1	rejected	D6	NA
1.78e-56	-0.340803	0.089	0.295	5.74e-52	Syne3	non-rejected	D6	NA
1.94e-56	-0.301115	0.143	0.381	6.26e-52	Psme3	non-rejected	D6	NA
2.23e-56	-0.407335	0.342	0.618	7.21e-52	Caprin1	non-rejected	D6	NA
2.47e-56	-0.32252	0.156	0.393	7.96e-52	Pgrmc2	non-rejected	D6	NA
2.95e-56	-0.301894	0.131	0.355	9.52e-52	Mfsd1	non-rejected	D6	NA
2.96e-56	-0.30834	0.173	0.417	9.55e-52	Sfxn1	non-rejected	D6	NA
3.18e-56	-0.374447	0.312	0.587	1.03e-51	Prpf40a	non-rejected	D6	NA
3.28e-56	0.629123	0.815	0.794	1.06e-51	Sdc4	rejected	D6	NA
3.36e-56	-0.331116	0.086	0.294	1.08e-51	Acsl3	non-rejected	D6	NA
3.69e-56	-0.524998	0.969	0.979	1.19e-51	Ahnak	non-rejected	D6	NA
4.09e-56	-0.351227	0.258	0.524	1.32e-51	Bnip2	non-rejected	D6	NA
4.2e-56	-0.393695	0.1	0.31	1.35e-51	Olfml2b	non-rejected	D6	NA
6.16e-56	-0.376539	0.328	0.601	1.99e-51	Tsn	non-rejected	D6	NA
7.13e-56	0.601094	0.492	0.301	2.3e-51	Sp140	rejected	D6	NA
9.08e-56	-0.316062	0.133	0.359	2.93e-51	Fh1	non-rejected	D6	NA
1.29e-55	0.620517	0.786	0.726	4.17e-51	Tcim	rejected	D6	NA
1.64e-55	-0.307859	0.092	0.297	5.28e-51	Slc39a10	non-rejected	D6	NA
1.74e-55	-0.405372	0.452	0.718	5.63e-51	Rtn3	non-rejected	D6	NA
1.92e-55	-0.428027	0.52	0.766	6.19e-51	Cdk4	non-rejected	D6	NA
3.02e-55	-0.401393	0.6	0.818	9.76e-51	Ube2d3	non-rejected	D6	NA
3.91e-55	0.57619	0.537	0.345	1.26e-50	Xaf1	rejected	D6	NA
4.16e-55	-0.288761	0.089	0.291	1.34e-50	Gmds	non-rejected	D6	NA
5.17e-55	-0.421787	0.386	0.648	1.67e-50	Phb	non-rejected	D6	NA
9.31e-55	0.992878	0.608	0.503	3e-50	Chka	rejected	D6	NA
1.03e-54	-0.472327	0.367	0.627	3.33e-50	Grem1	non-rejected	D6	NA
1.08e-54	-0.425191	0.536	0.764	3.48e-50	Ppp1r14b	non-rejected	D6	NA
1.15e-54	-0.327024	0.208	0.456	3.71e-50	Cisd2	non-rejected	D6	NA
1.99e-54	-0.363168	0.856	0.95	6.41e-50	Atp5g2	non-rejected	D6	NA
2.33e-54	0.690643	0.44	0.256	7.52e-50	Lgals7	rejected	D6	NA
2.42e-54	-0.397755	0.196	0.438	7.82e-50	Eno3	non-rejected	D6	NA
2.77e-54	-0.360825	0.109	0.315	8.93e-50	Bzw2	non-rejected	D6	NA
4.64e-54	-0.385031	0.3	0.567	1.5e-49	Ssrp1	non-rejected	D6	NA
5.98e-54	-0.348212	0.226	0.482	1.93e-49	Lrrc58	non-rejected	D6	NA
7.04e-54	-0.341407	0.208	0.455	2.27e-49	Nceh1	non-rejected	D6	NA
9.61e-54	-0.331858	0.238	0.497	3.1e-49	Ssr1	non-rejected	D6	NA
9.62e-54	-0.381325	0.346	0.609	3.11e-49	Csnk2a1	non-rejected	D6	NA
1.36e-53	-0.288983	0.115	0.328	4.4e-49	Rbpms2	non-rejected	D6	NA
1.49e-53	-0.353212	0.265	0.534	4.82e-49	Ncstn	non-rejected	D6	NA
1.9e-53	0.503521	0.272	0.111	6.13e-49	Fas	rejected	D6	NA
1.94e-53	-0.354155	0.214	0.467	6.27e-49	Slc48a1	non-rejected	D6	NA
1.97e-53	-0.35637	0.09	0.286	6.37e-49	Mcm4	non-rejected	D6	NA
2.03e-53	-0.300385	0.158	0.396	6.56e-49	Rap1gds1	non-rejected	D6	NA
2.12e-53	-0.27639	0.1	0.31	6.85e-49	Cd109	non-rejected	D6	NA
2.3e-53	0.495626	0.224	0.074	7.43e-49	Apol6	rejected	D6	NA
2.36e-53	-0.354966	0.234	0.484	7.63e-49	Tmco1	non-rejected	D6	NA
2.48e-53	-0.281199	0.171	0.413	8e-49	Ube2q1	non-rejected	D6	NA
4.05e-53	-0.366802	0.398	0.677	1.31e-48	Cnn3	non-rejected	D6	NA
4.25e-53	-0.281346	0.08	0.273	1.37e-48	Mars	non-rejected	D6	NA
4.66e-53	-0.355801	0.142	0.365	1.51e-48	Msln	non-rejected	D6	NA
5.11e-53	-0.269604	0.072	0.263	1.65e-48	Sc5d	non-rejected	D6	NA
6.86e-53	-0.382603	0.971	0.981	2.21e-48	Lmna	non-rejected	D6	NA
7.08e-53	-0.387648	0.439	0.715	2.29e-48	Ubap2l	non-rejected	D6	NA
7.26e-53	-0.346433	0.245	0.494	2.34e-48	Psmd14	non-rejected	D6	NA
7.61e-53	-0.253101	0.046	0.217	2.46e-48	Zdhhc2	non-rejected	D6	NA
7.76e-53	-0.301173	0.181	0.422	2.5e-48	Ctdsp1	non-rejected	D6	NA
7.92e-53	0.766613	0.734	0.665	2.56e-48	Klf4	rejected	D6	rejected
1.13e-52	-0.349408	0.051	0.225	3.65e-48	Myo1b	non-rejected	D6	NA
1.14e-52	-0.364636	0.224	0.465	3.67e-48	Tmem109	non-rejected	D6	NA
1.3e-52	-0.385942	0.269	0.524	4.21e-48	Tulp4	non-rejected	D6	NA
1.42e-52	-0.321361	0.106	0.308	4.59e-48	Grk6	non-rejected	D6	NA
1.52e-52	-0.376225	0.844	0.944	4.9e-48	Rack1	non-rejected	D6	NA
1.59e-52	-0.274385	0.054	0.23	5.12e-48	Mfhas1	non-rejected	D6	NA
2.06e-52	-0.425935	0.512	0.752	6.67e-48	Psma5	non-rejected	D6	NA
2.34e-52	-0.26099	0.038	0.203	7.54e-48	Flt1	non-rejected	D6	NA
2.37e-52	-0.250747	0.089	0.288	7.65e-48	Iars	non-rejected	D6	NA
2.37e-52	-0.336576	0.245	0.5	7.67e-48	Ola1	non-rejected	D6	NA
2.38e-52	-0.302952	0.084	0.278	7.68e-48	Fkbp11	non-rejected	D6	NA
2.65e-52	-0.323798	0.153	0.374	8.54e-48	Prdx3	non-rejected	D6	NA
2.75e-52	-0.393497	0.093	0.289	8.86e-48	Prss23	non-rejected	D6	NA
2.81e-52	-0.474456	0.066	0.242	9.08e-48	Ccna2	non-rejected	D6	NA
4.18e-52	-0.335099	0.136	0.352	1.35e-47	Wdr75	non-rejected	D6	NA
5.14e-52	-0.296412	0.086	0.278	1.66e-47	Ipo4	non-rejected	D6	NA
8.17e-52	-0.408813	0.335	0.596	2.64e-47	Nutf2	non-rejected	D6	NA
1.03e-51	0.25705	0.991	0.992	3.32e-47	Rpl19	rejected	D6	NA
1.07e-51	-0.379829	0.633	0.842	3.44e-47	Hnrnpk	non-rejected	D6	NA
1.12e-51	-0.301941	0.184	0.42	3.6e-47	Ergic1	non-rejected	D6	NA
1.29e-51	-0.270603	0.071	0.256	4.15e-47	Rras2	non-rejected	D6	NA
1.53e-51	0.717418	0.354	0.192	4.93e-47	Fam107b	rejected	D6	NA
1.81e-51	0.717151	0.691	0.637	5.83e-47	Fosl1	rejected	D6	NA
1.86e-51	-0.428096	0.566	0.79	5.99e-47	Ptges3	non-rejected	D6	NA
1.88e-51	-0.388287	0.406	0.665	6.07e-47	Vps29	non-rejected	D6	NA
2.08e-51	-0.385728	0.783	0.915	6.71e-47	Myl12a	non-rejected	D6	NA
2.24e-51	-0.306356	0.134	0.35	7.24e-47	Tpp1	non-rejected	D6	NA
2.38e-51	0.479493	0.949	0.937	7.7e-47	H3f3b	rejected	D6	NA
2.47e-51	-0.317949	0.126	0.337	7.96e-47	Plpp1	non-rejected	D6	NA
2.78e-51	-0.389408	0.666	0.856	8.96e-47	Vcp	non-rejected	D6	NA
3.44e-51	-0.301455	0.102	0.299	1.11e-46	Sigmar1	non-rejected	D6	NA
3.51e-51	-0.313854	0.109	0.312	1.13e-46	Dkc1	non-rejected	D6	NA
3.89e-51	-0.298837	0.177	0.412	1.26e-46	Apex1	non-rejected	D6	NA
4.57e-51	-0.385537	0.601	0.824	1.48e-46	Hdlbp	non-rejected	D6	NA
5.02e-51	-0.317568	0.165	0.391	1.62e-46	Xpo1	non-rejected	D6	NA
5.28e-51	0.615615	0.363	0.2	1.71e-46	Dennd2a	rejected	D6	NA
6.05e-51	-0.338068	0.295	0.555	1.95e-46	Ago2	non-rejected	D6	NA
7.33e-51	-0.436577	0.596	0.799	2.37e-46	Hnrnpab	non-rejected	D6	NA
7.57e-51	-0.266648	0.077	0.266	2.44e-46	Nsf	non-rejected	D6	NA
9.91e-51	-0.35621	0.346	0.606	3.2e-46	Cct4	non-rejected	D6	NA
1.02e-50	-0.396047	0.144	0.354	3.29e-46	Mcm7	non-rejected	D6	NA
1.07e-50	-0.349907	0.388	0.66	3.44e-46	Psmb7	non-rejected	D6	NA
1.11e-50	-0.470522	0.339	0.574	3.59e-46	Dtymk	non-rejected	D6	NA
1.21e-50	-0.393105	0.905	0.961	3.91e-46	Rpl35a	non-rejected	D6	NA
1.31e-50	-0.29931	0.157	0.382	4.24e-46	Vamp4	non-rejected	D6	NA
1.52e-50	-0.385884	0.37	0.636	4.92e-46	Mlec	non-rejected	D6	NA
1.58e-50	-0.350032	0.172	0.393	5.09e-46	Ppid	non-rejected	D6	NA
1.59e-50	0.370259	0.996	0.997	5.14e-46	mt-Co3	rejected	D6	NA
1.7e-50	0.508269	0.319	0.148	5.48e-46	Dhx58	rejected	D6	NA
1.91e-50	-0.261756	0.133	0.347	6.16e-46	Agpat5	non-rejected	D6	NA
2.04e-50	-0.448414	0.885	0.956	6.59e-46	Gstp1	non-rejected	D6	NA
2.06e-50	-0.282849	0.135	0.348	6.65e-46	Pla2g12a	non-rejected	D6	NA
2.1e-50	-0.298274	0.174	0.407	6.76e-46	Spcs3	non-rejected	D6	NA
2.28e-50	-0.393117	0.302	0.543	7.35e-46	Lsm6	non-rejected	D6	NA
2.28e-50	-0.416872	0.122	0.324	7.35e-46	Serpinb1a	non-rejected	D6	NA
2.38e-50	-0.315898	0.165	0.391	7.69e-46	Cdh2	non-rejected	D6	NA
3.2e-50	-0.283449	0.163	0.391	1.03e-45	Tm2d2	non-rejected	D6	NA
3.61e-50	-0.36827	0.075	0.253	1.16e-45	Uhrf1	non-rejected	D6	NA
3.66e-50	0.71166	0.532	0.411	1.18e-45	Bag3	rejected	D6	NA
3.67e-50	-0.302098	0.132	0.345	1.18e-45	Tfdp1	non-rejected	D6	NA
4.23e-50	-0.364891	0.414	0.666	1.37e-45	Psmc3	non-rejected	D6	NA
5.33e-50	-0.346274	0.172	0.404	1.72e-45	Stmn1	non-rejected	D6	NA
5.42e-50	-0.340496	0.163	0.382	1.75e-45	Dnajb11	non-rejected	D6	NA
5.75e-50	-0.365219	0.294	0.55	1.85e-45	Ehd4	non-rejected	D6	NA
5.78e-50	-0.370497	0.432	0.69	1.87e-45	Ywhaq	non-rejected	D6	NA
6.71e-50	-0.552424	0.115	0.309	2.17e-45	Mki67	non-rejected	D6	NA
7.66e-50	-0.256163	0.116	0.322	2.47e-45	Pmpca	non-rejected	D6	NA
1e-49	-0.382898	0.229	0.463	3.24e-45	Srm	non-rejected	D6	NA
1.15e-49	-0.344195	0.136	0.341	3.73e-45	Exosc8	non-rejected	D6	NA
1.34e-49	-0.387854	0.502	0.763	4.34e-45	Sptbn1	non-rejected	D6	NA
1.51e-49	-0.257481	0.12	0.326	4.86e-45	Exosc9	non-rejected	D6	NA
1.72e-49	-0.333124	0.175	0.398	5.54e-45	Dnajc2	non-rejected	D6	NA
1.92e-49	-0.403961	0.647	0.842	6.21e-45	Ktn1	non-rejected	D6	NA
2.23e-49	-0.252412	0.091	0.284	7.2e-45	Srprb	non-rejected	D6	NA
2.29e-49	-0.287052	0.108	0.304	7.38e-45	Pter	non-rejected	D6	NA
2.78e-49	0.447878	0.882	0.869	8.99e-45	Rbm39	rejected	D6	NA
2.84e-49	-0.294778	0.128	0.332	9.16e-45	Gusb	non-rejected	D6	NA
2.85e-49	-0.338302	0.337	0.601	9.2e-45	Hectd1	non-rejected	D6	NA
3.01e-49	-0.312269	0.179	0.405	9.73e-45	Cpsf2	non-rejected	D6	NA
3.02e-49	-0.364054	0.349	0.607	9.76e-45	Leprotl1	non-rejected	D6	NA
3.42e-49	-0.288485	0.113	0.312	1.1e-44	Uchl5	non-rejected	D6	NA
3.56e-49	-0.298668	0.259	0.51	1.15e-44	Papola	non-rejected	D6	NA
4.01e-49	-0.317143	0.331	0.602	1.3e-44	Serinc1	non-rejected	D6	NA
4.11e-49	-0.326198	0.287	0.547	1.33e-44	Pbrm1	non-rejected	D6	NA
4.43e-49	-0.299162	0.211	0.451	1.43e-44	Wbp2	non-rejected	D6	NA
4.68e-49	-0.273083	0.089	0.279	1.51e-44	Lrpprc	non-rejected	D6	NA
4.74e-49	-0.42293	0.605	0.814	1.53e-44	Hmgn1	non-rejected	D6	NA
5.66e-49	-0.252059	0.133	0.345	1.83e-44	Papss1	non-rejected	D6	NA
6.1e-49	-0.324783	0.215	0.445	1.97e-44	Hax1	non-rejected	D6	NA
7.45e-49	-0.395518	0.695	0.877	2.4e-44	Psap	non-rejected	D6	NA
7.47e-49	-0.300415	0.268	0.528	2.41e-44	Ganab	non-rejected	D6	NA
8.62e-49	-0.363397	0.447	0.713	2.78e-44	Psmd4	non-rejected	D6	NA
8.72e-49	-0.373347	0.452	0.709	2.82e-44	Capza2	non-rejected	D6	NA
9.39e-49	-0.339653	0.231	0.472	3.03e-44	Pgd	non-rejected	D6	NA
9.62e-49	-0.464614	0.742	0.857	3.11e-44	Ccnd1	non-rejected	D6	NA
1.03e-48	-0.366733	0.377	0.638	3.32e-44	Vcl	non-rejected	D6	NA
1.17e-48	-0.284897	0.157	0.377	3.79e-44	Snrpa1	non-rejected	D6	NA
1.2e-48	-0.297232	0.258	0.512	3.88e-44	Flii	non-rejected	D6	NA
1.21e-48	0.777059	0.702	0.604	3.92e-44	Klf2	rejected	D6	NA
1.28e-48	-0.270288	0.133	0.344	4.12e-44	Farsb	non-rejected	D6	NA
1.48e-48	-0.307677	0.239	0.483	4.78e-44	Dnajc10	non-rejected	D6	NA
1.51e-48	-0.273547	0.08	0.264	4.88e-44	Zeb1	non-rejected	D6	NA
1.85e-48	-0.289014	0.193	0.425	5.98e-44	Man1a2	non-rejected	D6	NA
1.88e-48	-0.348171	0.441	0.707	6.08e-44	Dync1h1	non-rejected	D6	NA
2.45e-48	-0.310222	0.207	0.441	7.92e-44	Nap1l4	non-rejected	D6	NA
2.6e-48	-0.3752	0.321	0.58	8.4e-44	Ghitm	non-rejected	D6	NA
2.94e-48	-0.371602	0.297	0.544	9.49e-44	Smc1a	non-rejected	D6	NA
3.01e-48	-0.346935	0.225	0.456	9.73e-44	Ppm1g	non-rejected	D6	NA
3.05e-48	-0.293994	0.163	0.384	9.86e-44	Etv4	non-rejected	D6	NA
3.22e-48	0.614331	0.432	0.272	1.04e-43	Snx10	rejected	D6	NA
3.26e-48	-0.337008	0.913	0.955	1.05e-43	Calm1	non-rejected	D6	NA
3.52e-48	-0.367428	0.572	0.795	1.14e-43	Sh3glb1	non-rejected	D6	NA
3.61e-48	-0.395716	0.358	0.62	1.17e-43	Phlda3	non-rejected	D6	NA
3.74e-48	-0.270069	0.07	0.245	1.21e-43	Stard4	non-rejected	D6	NA
4.03e-48	0.561233	0.38	0.202	1.3e-43	Usp18	rejected	D6	NA
4.57e-48	-0.413001	0.476	0.728	1.47e-43	Hspg2	non-rejected	D6	NA
5.23e-48	-0.312326	0.132	0.332	1.69e-43	Mrto4	non-rejected	D6	NA
5.23e-48	-0.333712	0.303	0.556	1.69e-43	Rdx	non-rejected	D6	NA
5.47e-48	-0.288445	0.165	0.384	1.77e-43	Yif1b	non-rejected	D6	NA
6.07e-48	-0.323495	0.146	0.354	1.96e-43	Dctpp1	non-rejected	D6	NA
6.23e-48	-0.314834	0.324	0.591	2.01e-43	Fam129b	non-rejected	D6	NA
6.32e-48	-0.301095	0.295	0.554	2.04e-43	Pak2	non-rejected	D6	NA
6.43e-48	0.487706	0.745	0.729	2.07e-43	Sfr1	rejected	D6	NA
7.29e-48	-0.274365	0.148	0.365	2.35e-43	Tacc1	non-rejected	D6	NA
7.36e-48	-0.361312	0.368	0.633	2.38e-43	Psmd12	non-rejected	D6	NA
8.25e-48	-0.281033	0.208	0.448	2.66e-43	Klc1	non-rejected	D6	NA
9.36e-48	-0.334788	0.301	0.555	3.02e-43	Nsmce1	non-rejected	D6	NA
1.13e-47	-0.375912	0.722	0.876	3.64e-43	Fkbp1a	non-rejected	D6	NA
1.14e-47	-0.283037	0.113	0.311	3.67e-43	Hyou1	non-rejected	D6	NA
1.19e-47	-0.257189	0.092	0.277	3.84e-43	Gcsh	non-rejected	D6	NA
1.19e-47	-0.305745	0.088	0.27	3.85e-43	Pmvk	non-rejected	D6	NA
1.25e-47	-0.690435	0.071	0.24	4.03e-43	Ogn	non-rejected	D6	NA
1.26e-47	-0.262944	0.19	0.421	4.05e-43	Hdac2	non-rejected	D6	NA
1.47e-47	-0.333186	0.069	0.24	4.75e-43	Ect2	non-rejected	D6	NA
1.49e-47	-0.252036	0.108	0.304	4.81e-43	Scarb1	non-rejected	D6	NA
1.57e-47	-0.337417	0.235	0.469	5.07e-43	Mrpl15	non-rejected	D6	NA
1.81e-47	-0.283394	0.212	0.449	5.84e-43	Uba2	non-rejected	D6	NA
1.91e-47	-0.270076	0.16	0.379	6.16e-43	Clptm1l	non-rejected	D6	NA
2.12e-47	-0.363822	0.385	0.645	6.84e-43	Lman1	non-rejected	D6	NA
2.44e-47	-0.400253	0.743	0.888	7.89e-43	Snrpe	non-rejected	D6	NA
2.58e-47	-0.260618	0.114	0.312	8.32e-43	Fads3	non-rejected	D6	NA
3.73e-47	0.57981	0.685	0.656	1.2e-42	Grcc10	rejected	D6	NA
4.09e-47	-0.282744	0.155	0.367	1.32e-42	Gar1	non-rejected	D6	NA
4.13e-47	-0.387998	0.505	0.726	1.33e-42	Mrps14	non-rejected	D6	NA
5.11e-47	-0.329323	0.267	0.517	1.65e-42	Glmp	non-rejected	D6	NA
6.27e-47	-0.317535	0.269	0.516	2.02e-42	Smc6	non-rejected	D6	NA
7.77e-47	-0.25784	0.058	0.225	2.51e-42	Erlin2	non-rejected	D6	NA
8.61e-47	-0.30263	0.135	0.336	2.78e-42	Usp1	non-rejected	D6	NA
9.39e-47	-0.270113	0.215	0.451	3.03e-42	Klhdc2	non-rejected	D6	NA
1.02e-46	-0.259463	0.142	0.35	3.29e-42	Ubqln1	non-rejected	D6	NA
1.44e-46	-0.342427	0.278	0.516	4.66e-42	Ufm1	non-rejected	D6	NA
1.54e-46	-0.349007	0.809	0.925	4.98e-42	Ywhaz	non-rejected	D6	NA
1.57e-46	-0.326228	0.33	0.595	5.08e-42	Npepps	non-rejected	D6	NA
1.75e-46	-0.296383	0.145	0.353	5.65e-42	Parp1	non-rejected	D6	NA
1.77e-46	0.622906	0.483	0.325	5.72e-42	Cpq	rejected	D6	NA
1.8e-46	-0.366458	0.504	0.75	5.82e-42	Tecr	non-rejected	D6	NA
1.87e-46	-0.348085	0.266	0.515	6.04e-42	Gclm	non-rejected	D6	NA
1.9e-46	-0.296318	0.201	0.429	6.15e-42	Gsr	non-rejected	D6	NA
1.94e-46	-0.250652	0.132	0.336	6.26e-42	Eef1e1	non-rejected	D6	NA
2e-46	-0.35409	0.391	0.658	6.45e-42	Trim28	non-rejected	D6	NA
2.02e-46	-0.380833	0.443	0.694	6.53e-42	Eif3d	non-rejected	D6	NA
2.07e-46	-0.296563	0.218	0.448	6.67e-42	Psmd6	non-rejected	D6	NA
2.49e-46	0.706332	0.467	0.314	8.04e-42	Myc	rejected	D6	NA
3.83e-46	-0.300583	0.19	0.412	1.24e-41	Slc7a5	non-rejected	D6	NA
5.01e-46	-0.272277	0.161	0.374	1.62e-41	Ppp1cb	non-rejected	D6	NA
5.09e-46	-0.272423	0.092	0.275	1.64e-41	Wdr12	non-rejected	D6	NA
5.59e-46	-0.332345	0.371	0.621	1.8e-41	B230219D22Rik	non-rejected	D6	NA
7.07e-46	-0.307513	0.179	0.398	2.28e-41	Lonp1	non-rejected	D6	NA
7.13e-46	-0.252272	0.13	0.332	2.3e-41	Nus1	non-rejected	D6	NA
9.46e-46	-0.35257	0.233	0.469	3.05e-41	Tardbp	non-rejected	D6	NA
9.54e-46	-0.301304	0.123	0.318	3.08e-41	Mthfd2	non-rejected	D6	NA
1.26e-45	0.526604	0.371	0.201	4.06e-41	Nlrc5	rejected	D6	NA
1.55e-45	-0.347305	0.928	0.973	5e-41	Rps18	non-rejected	D6	NA
1.74e-45	-0.258584	0.129	0.326	5.62e-41	Xpnpep1	non-rejected	D6	NA
1.81e-45	-0.311976	0.215	0.441	5.85e-41	Pycr2	non-rejected	D6	NA
1.85e-45	-0.347686	0.336	0.581	5.98e-41	Tmem256	non-rejected	D6	NA
2.63e-45	-0.411195	0.311	0.541	8.49e-41	Nhp2	non-rejected	D6	NA
2.75e-45	0.549778	0.281	0.118	8.88e-41	Apod	rejected	D6	NA
2.99e-45	-0.308716	0.267	0.506	9.66e-41	Elk3	non-rejected	D6	NA
3.22e-45	-0.336061	0.362	0.621	1.04e-40	Ilk	non-rejected	D6	NA
3.5e-45	-0.362336	0.471	0.72	1.13e-40	Bcap31	non-rejected	D6	NA
3.63e-45	0.486169	0.255	0.104	1.17e-40	AW112010	rejected	D6	NA
3.71e-45	0.667585	0.478	0.352	1.2e-40	1110038F14Rik	rejected	D6	NA
3.79e-45	-0.275135	0.172	0.387	1.22e-40	Acly	non-rejected	D6	NA
4.14e-45	-0.269812	0.152	0.359	1.34e-40	Prelid3b	non-rejected	D6	NA
4.23e-45	-0.280928	0.205	0.431	1.36e-40	Gnai3	non-rejected	D6	NA
5.32e-45	-0.301978	0.219	0.45	1.72e-40	Nrd1	non-rejected	D6	NA
5.51e-45	-0.310973	0.209	0.435	1.78e-40	Ipo5	non-rejected	D6	NA
6.28e-45	0.530593	0.333	0.17	2.03e-40	Gbp9	rejected	D6	NA
7.24e-45	-0.269049	0.184	0.407	2.34e-40	Ahcyl1	non-rejected	D6	NA
7.58e-45	-0.271567	0.208	0.438	2.45e-40	Scpep1	non-rejected	D6	NA
9.05e-45	-0.364681	0.55	0.77	2.92e-40	Atxn10	non-rejected	D6	NA
9.68e-45	0.468545	0.763	0.705	3.12e-40	Selenom	rejected	D6	NA
1.13e-44	0.404808	0.255	0.104	3.66e-40	Tgtp1	rejected	D6	NA
1.23e-44	0.476633	0.814	0.792	3.96e-40	Snrpg	rejected	D6	NA
1.34e-44	-0.308922	0.196	0.418	4.32e-40	Supt16	non-rejected	D6	NA
1.71e-44	-0.385209	0.694	0.863	5.51e-40	Psmb3	non-rejected	D6	NA
2.02e-44	-0.32691	0.301	0.542	6.52e-40	Uck2	non-rejected	D6	NA
2.37e-44	-0.444162	0.637	0.825	7.66e-40	Hnrnpa1	non-rejected	D6	NA
2.84e-44	-0.306936	0.465	0.729	9.15e-40	Plxnb2	non-rejected	D6	NA
4.22e-44	-0.311249	0.273	0.511	1.36e-39	Psmc1	non-rejected	D6	NA
4.28e-44	-0.302491	0.197	0.411	1.38e-39	Cfap36	non-rejected	D6	NA
4.42e-44	0.601912	0.45	0.309	1.43e-39	Insl6	rejected	D6	NA
4.55e-44	-0.272552	0.178	0.392	1.47e-39	Tufm	non-rejected	D6	NA
4.72e-44	-0.644231	0.414	0.64	1.52e-39	Ero1l	non-rejected	D6	NA
4.9e-44	-0.469036	0.496	0.704	1.58e-39	Higd1a	non-rejected	D6	NA
5.96e-44	-0.251067	0.136	0.333	1.92e-39	Psmd5	non-rejected	D6	NA
6.76e-44	-0.34222	0.169	0.376	2.18e-39	Ckap5	non-rejected	D6	NA
7.26e-44	0.609444	0.334	0.185	2.34e-39	Rel	rejected	D6	rejected
7.83e-44	-0.286788	0.244	0.483	2.53e-39	Hnrnpr	non-rejected	D6	NA
9.6e-44	-0.271644	0.197	0.418	3.1e-39	Dpy30	non-rejected	D6	NA
1.08e-43	-0.263059	0.168	0.38	3.48e-39	E2f4	non-rejected	D6	NA
1.3e-43	0.539243	0.467	0.295	4.19e-39	Sod3	rejected	D6	NA
1.38e-43	-0.383649	0.121	0.306	4.47e-39	Racgap1	non-rejected	D6	NA
1.45e-43	-0.291562	0.219	0.447	4.68e-39	Rnf187	non-rejected	D6	NA
1.94e-43	-0.290603	0.261	0.502	6.27e-39	Clstn1	non-rejected	D6	NA
2.2e-43	-0.262016	0.055	0.209	7.11e-39	Tmem119	non-rejected	D6	NA
2.38e-43	-0.314531	0.163	0.369	7.68e-39	Map1a	non-rejected	D6	NA
3.1e-43	-0.311797	0.933	0.976	1e-38	Rps15a	non-rejected	D6	NA
3.27e-43	-0.411819	0.425	0.652	1.06e-38	Nop58	non-rejected	D6	NA
3.97e-43	-0.260777	0.203	0.424	1.28e-38	Scoc	non-rejected	D6	NA
4.22e-43	-0.252134	0.158	0.361	1.36e-38	Farsa	non-rejected	D6	NA
4.25e-43	-0.284378	0.167	0.375	1.37e-38	Atp6ap2	non-rejected	D6	NA
5.27e-43	-0.372012	0.391	0.627	1.7e-38	Ehd2	non-rejected	D6	NA
5.94e-43	-0.279001	0.181	0.394	1.92e-38	Mta1	non-rejected	D6	NA
6.07e-43	-0.271589	0.108	0.288	1.96e-38	Mcm2	non-rejected	D6	NA
1.04e-42	-0.309636	0.34	0.591	3.36e-38	Snx6	non-rejected	D6	NA
1.11e-42	-0.276409	0.128	0.32	3.58e-38	Kirrel	non-rejected	D6	NA
1.43e-42	0.457787	0.286	0.136	4.6e-38	Ntn1	rejected	D6	NA
1.55e-42	-0.38063	0.56	0.775	5.01e-38	Ctsl	non-rejected	D6	NA
1.61e-42	-0.273509	0.194	0.41	5.21e-38	Usp15	non-rejected	D6	NA
1.75e-42	-0.295569	0.304	0.554	5.66e-38	Tmed7	non-rejected	D6	NA
1.76e-42	-0.348694	0.261	0.492	5.69e-38	Fasn	non-rejected	D6	NA
1.8e-42	-0.268662	0.19	0.403	5.81e-38	Creld2	non-rejected	D6	NA
1.82e-42	-0.301133	0.248	0.475	5.89e-38	Tm9sf2	non-rejected	D6	NA
1.95e-42	-0.40128	0.513	0.747	6.31e-38	Calu	non-rejected	D6	NA
2.05e-42	-0.268499	0.15	0.348	6.62e-38	Idh3a	non-rejected	D6	NA
2.22e-42	-0.297427	0.251	0.481	7.17e-38	Coa3	non-rejected	D6	NA
2.82e-42	-0.296255	0.327	0.572	9.12e-38	Ppp1cc	non-rejected	D6	NA
2.94e-42	0.544436	0.696	0.621	9.49e-38	Ccnd2	rejected	D6	NA
3.14e-42	-0.281849	0.228	0.455	1.01e-37	Tomm70a	non-rejected	D6	NA
3.63e-42	-0.354312	0.924	0.976	1.17e-37	Rps7	non-rejected	D6	NA
3.72e-42	-0.309169	0.287	0.525	1.2e-37	Itgav	non-rejected	D6	NA
3.77e-42	-0.310806	0.376	0.629	1.22e-37	Kdelr2	non-rejected	D6	NA
3.78e-42	-0.316444	0.408	0.663	1.22e-37	Khdrbs1	non-rejected	D6	NA
4.97e-42	-0.340139	0.155	0.347	1.6e-37	Atad2	non-rejected	D6	NA
5.38e-42	-0.251242	0.091	0.263	1.74e-37	Asns	non-rejected	D6	NA
5.8e-42	0.339282	0.984	0.989	1.87e-37	Tmsb10	rejected	D6	NA
6.74e-42	0.543171	0.751	0.722	2.18e-37	Btg1	rejected	D6	NA
6.98e-42	-0.371492	0.514	0.747	2.25e-37	Psmd7	non-rejected	D6	NA
8.4e-42	-0.285249	0.291	0.532	2.71e-37	Cyfip1	non-rejected	D6	NA
1.06e-41	-0.26407	0.15	0.344	3.43e-37	Adsl	non-rejected	D6	NA
1.21e-41	-0.337786	0.118	0.297	3.9e-37	Kcnk3	non-rejected	D6	NA
1.29e-41	0.464041	0.272	0.122	4.18e-37	Tgtp2	rejected	D6	NA
1.59e-41	-0.371918	0.154	0.344	5.12e-37	Hells	non-rejected	D6	NA
2.37e-41	-0.30866	0.404	0.636	7.65e-37	Rexo2	non-rejected	D6	NA
2.57e-41	-0.334338	0.566	0.78	8.29e-37	St13	non-rejected	D6	NA
2.63e-41	-0.301026	0.282	0.518	8.49e-37	Ccdc47	non-rejected	D6	NA
3.16e-41	-0.299519	0.894	0.953	1.02e-36	Gng5	non-rejected	D6	NA
3.21e-41	-0.3273	0.347	0.587	1.04e-36	Gspt1	non-rejected	D6	NA
3.25e-41	-0.572247	0.593	0.763	1.05e-36	Fam162a	non-rejected	D6	NA
3.36e-41	-0.255636	0.173	0.381	1.09e-36	Sae1	non-rejected	D6	NA
3.45e-41	-0.377896	0.608	0.803	1.11e-36	Rnh1	non-rejected	D6	NA
4.07e-41	-0.269916	0.31	0.553	1.31e-36	9530068E07Rik	non-rejected	D6	NA
4.77e-41	-0.272147	0.33	0.575	1.54e-36	Surf4	non-rejected	D6	NA
5.17e-41	-0.285943	0.305	0.551	1.67e-36	Wdr26	non-rejected	D6	NA
5.18e-41	-0.303116	0.312	0.558	1.67e-36	Naa15	non-rejected	D6	NA
5.47e-41	-0.313216	0.334	0.582	1.77e-36	Rab18	non-rejected	D6	NA
5.49e-41	0.482842	0.531	0.368	1.77e-36	Rtp4	rejected	D6	NA
6.77e-41	-0.336638	0.611	0.797	2.19e-36	Ndufc1	non-rejected	D6	NA
7.2e-41	-0.333482	0.571	0.769	2.32e-36	Mrps21	non-rejected	D6	NA
7.61e-41	-0.343985	0.426	0.659	2.46e-36	Sdhc	non-rejected	D6	NA
8.57e-41	-0.313032	0.202	0.416	2.77e-36	Irf2bpl	non-rejected	D6	NA
8.58e-41	-0.269058	0.24	0.47	2.77e-36	Larp4	non-rejected	D6	NA
8.69e-41	-0.278758	0.296	0.535	2.8e-36	Atp6v1a	non-rejected	D6	NA
9.05e-41	-0.271725	0.231	0.456	2.92e-36	Otud4	non-rejected	D6	NA
9.1e-41	-0.349449	0.604	0.814	2.94e-36	Sec62	non-rejected	D6	NA
9.26e-41	0.604038	0.474	0.341	2.99e-36	Nfkb2	rejected	D6	NA
9.56e-41	0.471022	0.773	0.698	3.09e-36	Cebpb	rejected	D6	NA
9.73e-41	-0.53671	0.12	0.296	3.14e-36	Cenpf	non-rejected	D6	NA
1.06e-40	0.526211	0.362	0.198	3.42e-36	Sparcl1	rejected	D6	NA
1.1e-40	-0.356137	0.413	0.658	3.54e-36	Odc1	non-rejected	D6	NA
1.4e-40	-0.302148	0.259	0.485	4.54e-36	Cap1	non-rejected	D6	NA
1.49e-40	-0.360172	0.376	0.614	4.8e-36	Lama5	non-rejected	D6	NA
1.6e-40	-0.288862	0.205	0.414	5.16e-36	Aarsd1	non-rejected	D6	NA
1.71e-40	-0.33453	0.393	0.617	5.52e-36	Naxe	non-rejected	D6	NA
1.78e-40	-0.346958	0.342	0.571	5.76e-36	Pdlim1	non-rejected	D6	NA
2.18e-40	-0.316335	0.444	0.698	7.03e-36	Sptan1	non-rejected	D6	NA
2.64e-40	0.598896	0.431	0.288	8.53e-36	Dusp10	rejected	D6	NA
2.65e-40	0.440839	0.249	0.106	8.57e-36	Gbp5	rejected	D6	NA
2.89e-40	-0.379837	0.42	0.667	9.32e-36	Zfp36l2	non-rejected	D6	NA
2.95e-40	-0.271366	0.188	0.395	9.51e-36	Nek7	non-rejected	D6	NA
3.15e-40	-0.331843	0.376	0.621	1.02e-35	Nono	non-rejected	D6	NA
3.63e-40	-0.260242	0.078	0.237	1.17e-35	Steap1	non-rejected	D6	NA
4.06e-40	-0.421929	0.239	0.444	1.31e-35	Car9	non-rejected	D6	NA
4.08e-40	0.408808	0.458	0.273	1.32e-35	Serpinf1	rejected	D6	NA
4.15e-40	-0.31219	0.901	0.964	1.34e-35	Rps15	non-rejected	D6	NA
4.36e-40	0.571523	0.58	0.475	1.41e-35	Zfas1	rejected	D6	NA
4.74e-40	-0.263021	0.32	0.567	1.53e-35	Psmd3	non-rejected	D6	NA
4.8e-40	-0.290213	0.383	0.635	1.55e-35	Aco2	non-rejected	D6	NA
4.85e-40	-0.347406	0.611	0.815	1.56e-35	Actn4	non-rejected	D6	NA
5.32e-40	0.512034	0.629	0.507	1.72e-35	Ifi204	rejected	D6	NA
5.58e-40	0.441385	0.806	0.803	1.8e-35	Sub1	rejected	D6	NA
6.63e-40	-0.450307	0.124	0.304	2.14e-35	Ube2c	non-rejected	D6	NA
7.49e-40	-0.266792	0.208	0.422	2.42e-35	Copb1	non-rejected	D6	NA
8.49e-40	-0.355738	0.551	0.746	2.74e-35	Ndufb5	non-rejected	D6	NA
8.6e-40	-0.295329	0.306	0.54	2.78e-35	Parva	non-rejected	D6	NA
8.91e-40	0.360189	0.909	0.919	2.88e-35	Atp5md	rejected	D6	NA
9.79e-40	0.44739	0.245	0.11	3.16e-35	Nfkbie	rejected	D6	NA
1.02e-39	-0.251949	0.107	0.28	3.29e-35	Wdr36	non-rejected	D6	NA
1.05e-39	-0.27478	0.074	0.23	3.38e-35	Ccnb2	non-rejected	D6	NA
1.08e-39	-0.439956	0.309	0.541	3.48e-35	Col5a2	non-rejected	D6	NA
1.16e-39	-0.273689	0.87	0.945	3.74e-35	Cox5b	non-rejected	D6	NA
1.28e-39	-0.325652	0.456	0.672	4.13e-35	Timm17a	non-rejected	D6	NA
1.33e-39	-0.278788	0.278	0.502	4.28e-35	Tmem14c	non-rejected	D6	NA
1.35e-39	-0.340625	0.121	0.302	4.37e-35	Pclaf	non-rejected	D6	NA
1.41e-39	-0.323369	0.203	0.415	4.54e-35	Hist1h1c	non-rejected	D6	NA
1.57e-39	-0.298888	0.35	0.59	5.06e-35	Serp1	non-rejected	D6	NA
2.16e-39	-0.326079	0.355	0.59	6.96e-35	Rnasek	non-rejected	D6	NA
2.17e-39	-0.260545	0.243	0.465	7e-35	Gatad2b	non-rejected	D6	NA
2.18e-39	-0.282137	0.336	0.569	7.04e-35	Psmc6	non-rejected	D6	NA
2.28e-39	-0.307756	0.331	0.564	7.36e-35	Nudt21	non-rejected	D6	NA
2.53e-39	-0.31933	0.379	0.625	8.18e-35	Ahnak2	non-rejected	D6	NA
2.76e-39	0.353954	0.244	0.107	8.9e-35	S100a16	rejected	D6	NA
3.07e-39	0.552963	0.706	0.666	9.92e-35	Tra2b	rejected	D6	NA
3.08e-39	0.467375	0.289	0.146	9.94e-35	Tapbpl	rejected	D6	NA
3.12e-39	-0.254937	0.228	0.449	1.01e-34	Slc39a6	non-rejected	D6	NA
3.21e-39	-0.257717	0.143	0.331	1.03e-34	Lig1	non-rejected	D6	NA
5.32e-39	0.703743	0.34	0.196	1.72e-34	Ifit2	rejected	D6	NA
5.56e-39	-0.294057	0.46	0.707	1.79e-34	Ddr2	non-rejected	D6	NA
6.4e-39	-0.270327	0.278	0.504	2.07e-34	Imp3	non-rejected	D6	NA
1.27e-38	-0.260183	0.122	0.299	4.11e-34	Utp20	non-rejected	D6	NA
1.47e-38	-0.312955	0.776	0.899	4.74e-34	Prdx1	non-rejected	D6	NA
1.82e-38	0.412669	0.224	0.096	5.87e-34	Gpm6b	rejected	D6	NA
2.29e-38	-0.311565	0.886	0.962	7.4e-34	Eef1b2	non-rejected	D6	NA
2.3e-38	-0.333281	0.59	0.781	7.42e-34	Slc25a5	non-rejected	D6	NA
2.9e-38	-0.356663	0.826	0.925	9.38e-34	Pebp1	non-rejected	D6	NA
3.05e-38	-0.260791	0.964	0.979	9.85e-34	Cfl1	non-rejected	D6	NA
3.3e-38	-0.391264	0.12	0.288	1.07e-33	Tpx2	non-rejected	D6	NA
3.49e-38	-0.287307	0.453	0.683	1.13e-33	Arpc5	non-rejected	D6	NA
3.95e-38	-0.26328	0.164	0.355	1.27e-33	Pgm1	non-rejected	D6	NA
4.04e-38	0.493544	0.464	0.306	1.3e-33	Tap2	rejected	D6	NA
4.15e-38	-0.315419	0.527	0.768	1.34e-33	Eif4b	non-rejected	D6	NA
4.21e-38	-0.273756	0.977	0.988	1.36e-33	Rplp0	non-rejected	D6	NA
4.38e-38	-0.253461	0.254	0.484	1.41e-33	Rars	non-rejected	D6	NA
4.6e-38	-0.267425	0.273	0.501	1.48e-33	Prnp	non-rejected	D6	NA
4.74e-38	-0.266172	0.426	0.674	1.53e-33	Gdi2	non-rejected	D6	NA
4.84e-38	-0.326727	0.405	0.645	1.56e-33	Cyc1	non-rejected	D6	NA
5.25e-38	-0.261715	0.272	0.501	1.69e-33	Dlst	non-rejected	D6	NA
6.58e-38	-0.289495	0.324	0.562	2.12e-33	Aars	non-rejected	D6	NA
7.17e-38	-0.274599	0.464	0.712	2.32e-33	Ywhab	non-rejected	D6	NA
7.49e-38	-0.291186	0.336	0.562	2.42e-33	Txn2	non-rejected	D6	NA
8.53e-38	-0.274279	0.28	0.502	2.75e-33	Glrx3	non-rejected	D6	NA
9.87e-38	-0.267395	0.331	0.577	3.19e-33	Rnf10	non-rejected	D6	NA
1.04e-37	-0.316527	0.602	0.803	3.36e-33	Prkar1a	non-rejected	D6	NA
1.11e-37	-0.309527	0.911	0.955	3.58e-33	Pfn1	non-rejected	D6	NA
1.14e-37	0.519278	0.301	0.157	3.68e-33	Slfn8	rejected	D6	NA
1.24e-37	-0.32557	0.296	0.514	4.02e-33	Plod2	non-rejected	D6	NA
1.39e-37	-0.342296	0.477	0.702	4.48e-33	Angptl2	non-rejected	D6	NA
1.65e-37	-0.384576	0.83	0.923	5.33e-33	Hmgb1	non-rejected	D6	NA
1.7e-37	-0.355735	0.531	0.742	5.49e-33	Capn2	non-rejected	D6	NA
2.22e-37	-0.301091	0.114	0.279	7.18e-33	Tyms	non-rejected	D6	NA
2.3e-37	-0.252293	0.182	0.378	7.44e-33	Magt1	non-rejected	D6	NA
2.72e-37	-0.263628	0.271	0.497	8.77e-33	Kctd10	non-rejected	D6	NA
2.75e-37	-0.267445	0.216	0.421	8.87e-33	Cisd3	non-rejected	D6	NA
3.35e-37	-0.354539	0.693	0.863	1.08e-32	Hnrnpu	non-rejected	D6	NA
4.08e-37	-0.251241	0.24	0.458	1.32e-32	Mia3	non-rejected	D6	NA
4.13e-37	-0.2631	0.202	0.402	1.33e-32	Ftsj3	non-rejected	D6	NA
4.62e-37	-0.361744	0.604	0.794	1.49e-32	Anp32b	non-rejected	D6	NA
5.66e-37	-0.284945	0.071	0.215	1.83e-32	Tacc3	non-rejected	D6	NA
6.26e-37	-0.269682	0.328	0.561	2.02e-32	Aldh2	non-rejected	D6	NA
6.91e-37	0.589477	0.512	0.391	2.23e-32	Ppp1r15a	rejected	D6	NA
7.16e-37	-0.28908	0.354	0.591	2.31e-32	Dhx9	non-rejected	D6	NA
1.05e-36	-0.285813	0.322	0.545	3.39e-32	Eif3l	non-rejected	D6	NA
1.09e-36	0.504625	0.611	0.558	3.52e-32	Vamp8	rejected	D6	NA
1.14e-36	0.50508	0.248	0.12	3.69e-32	Arl4d	rejected	D6	NA
1.71e-36	0.535382	0.362	0.225	5.51e-32	Tubb2b	rejected	D6	NA
2.29e-36	-0.264762	0.322	0.548	7.41e-32	Acadl	non-rejected	D6	NA
2.42e-36	-0.321876	0.8	0.924	7.8e-32	Tmbim6	non-rejected	D6	NA
2.65e-36	-0.37276	0.834	0.932	8.56e-32	Hnrnpa3	non-rejected	D6	NA
2.69e-36	-0.333867	0.597	0.806	8.69e-32	Ndufa12	non-rejected	D6	NA
2.95e-36	-0.251608	0.296	0.528	9.54e-32	Pgrmc1	non-rejected	D6	NA
3.52e-36	-0.289408	0.211	0.407	1.14e-31	Dnmt1	non-rejected	D6	NA
3.62e-36	-0.300794	0.514	0.742	1.17e-31	Psma6	non-rejected	D6	NA
3.94e-36	-0.271222	0.312	0.544	1.27e-31	Cdv3	non-rejected	D6	NA
4.41e-36	-0.291632	0.262	0.473	1.42e-31	Psmc2	non-rejected	D6	NA
4.56e-36	-0.327728	0.572	0.765	1.47e-31	Ndufab1	non-rejected	D6	NA
4.8e-36	-0.281102	0.33	0.553	1.55e-31	Anxa11	non-rejected	D6	NA
6.29e-36	-0.25544	0.301	0.532	2.03e-31	Fndc3b	non-rejected	D6	NA
8.41e-36	-0.498437	0.335	0.53	2.71e-31	Qdpr	non-rejected	D6	NA
8.48e-36	0.601265	0.614	0.547	2.74e-31	Snhg1	rejected	D6	NA
9.23e-36	-0.303538	0.283	0.497	2.98e-31	Rsl1d1	non-rejected	D6	NA
9.28e-36	-0.262033	0.313	0.543	3e-31	Zranb2	non-rejected	D6	NA
1.5e-35	-0.337115	0.495	0.724	4.83e-31	Gja1	non-rejected	D6	NA
1.81e-35	-0.287409	0.346	0.571	5.86e-31	P4ha1	non-rejected	D6	NA
1.83e-35	0.47694	0.325	0.195	5.91e-31	Idnk	rejected	D6	NA
2.5e-35	0.570228	0.432	0.268	8.06e-31	Cfh	rejected	D6	NA
2.58e-35	-0.252684	0.315	0.54	8.33e-31	Pitpna	non-rejected	D6	NA
2.6e-35	-0.255535	0.222	0.425	8.38e-31	Abcc1	non-rejected	D6	NA
2.91e-35	-0.381631	0.135	0.3	9.39e-31	Cdk1	non-rejected	D6	NA
3.18e-35	-0.415538	0.254	0.461	1.03e-30	Thbs1	non-rejected	D6	NA
3.28e-35	-0.344651	0.114	0.275	1.06e-30	Birc5	non-rejected	D6	NA
3.68e-35	-0.2927	0.922	0.966	1.19e-30	Rps3	non-rejected	D6	NA
4.23e-35	-0.277518	0.448	0.664	1.37e-30	Ube2l3	non-rejected	D6	NA
4.39e-35	-0.280304	0.914	0.966	1.42e-30	Rpl10a	non-rejected	D6	NA
5.76e-35	-0.318206	0.726	0.887	1.86e-30	Psmb1	non-rejected	D6	NA
6.22e-35	0.478812	0.651	0.547	2.01e-30	Vcam1	rejected	D6	NA
6.73e-35	-0.254539	0.347	0.582	2.17e-30	Atrx	non-rejected	D6	NA
8.6e-35	-0.254964	0.168	0.352	2.78e-30	Acadm	non-rejected	D6	NA
8.79e-35	-0.324548	0.544	0.74	2.84e-30	Cops9	non-rejected	D6	NA
9.48e-35	-0.264305	0.089	0.238	3.06e-30	Tk1	non-rejected	D6	NA
1.15e-34	-0.331564	0.672	0.85	3.71e-30	Calr	non-rejected	D6	NA
1.17e-34	-0.364069	0.383	0.578	3.78e-30	Aig1	non-rejected	D6	NA
1.56e-34	0.434866	0.998	0.994	5.02e-30	Malat1	rejected	D6	NA
1.64e-34	0.741069	0.445	0.322	5.31e-30	Rgcc	rejected	D6	NA
1.93e-34	-0.259638	0.249	0.455	6.22e-30	Ufsp2	non-rejected	D6	NA
2.1e-34	-0.259061	0.316	0.539	6.77e-30	Afdn	non-rejected	D6	NA
2.29e-34	-0.25914	0.255	0.464	7.38e-30	Ahsa1	non-rejected	D6	NA
2.36e-34	0.579257	0.666	0.644	7.63e-30	1110008P14Rik	rejected	D6	NA
3.08e-34	-0.27073	0.365	0.589	9.94e-30	Galk1	non-rejected	D6	NA
3.44e-34	0.469868	0.331	0.192	1.11e-29	Oas3	rejected	D6	NA
3.45e-34	-0.25711	0.212	0.406	1.11e-29	Map2k1	non-rejected	D6	NA
6.41e-34	-0.474107	0.727	0.842	2.07e-29	Tuba1b	non-rejected	D6	NA
7.78e-34	-0.286621	0.434	0.663	2.51e-29	Eif3i	non-rejected	D6	NA
8.9e-34	0.543906	0.358	0.233	2.87e-29	Pcf11	rejected	D6	NA
1.11e-33	-0.277693	0.514	0.735	3.58e-29	Ndufb3	non-rejected	D6	NA
1.52e-33	-0.274733	0.33	0.548	4.9e-29	Ppp1r2	non-rejected	D6	NA
1.57e-33	0.560641	0.363	0.242	5.07e-29	Tle1	rejected	D6	NA
1.75e-33	-0.250129	0.392	0.627	5.64e-29	Ptp4a2	non-rejected	D6	NA
1.86e-33	-0.309185	0.464	0.685	6.01e-29	Fkbp2	non-rejected	D6	NA
2.2e-33	-0.275938	0.401	0.62	7.1e-29	Prdx6	non-rejected	D6	NA
2.86e-33	-0.259575	0.41	0.638	9.25e-29	Mrpl17	non-rejected	D6	NA
3.36e-33	-0.272413	0.267	0.479	1.09e-28	Ak1	non-rejected	D6	NA
4.18e-33	-0.332738	0.616	0.789	1.35e-28	Pdap1	non-rejected	D6	NA
4.57e-33	0.46881	0.43	0.294	1.47e-28	Apol9b	rejected	D6	NA
4.76e-33	-0.270509	0.456	0.696	1.54e-28	Paics	non-rejected	D6	NA
4.83e-33	0.391784	0.579	0.419	1.56e-28	Mndal	rejected	D6	NA
6.62e-33	-0.384444	0.117	0.27	2.14e-28	Prc1	non-rejected	D6	NA
1.04e-32	0.501768	0.724	0.704	3.36e-28	Rex1bd	rejected	D6	NA
1.04e-32	-0.301894	0.46	0.683	3.36e-28	Ifi27	non-rejected	D6	NA
1.27e-32	-0.307236	0.337	0.547	4.1e-28	Nop56	non-rejected	D6	NA
1.39e-32	0.566204	0.416	0.302	4.49e-28	Wsb1	rejected	D6	NA
1.89e-32	-0.26124	0.329	0.54	6.11e-28	Phf5a	non-rejected	D6	NA
2e-32	-0.2717	0.422	0.652	6.46e-28	Ctnnb1	non-rejected	D6	NA
2.88e-32	-0.274487	0.449	0.685	9.31e-28	Anapc5	non-rejected	D6	NA
2.99e-32	-0.267195	0.432	0.663	9.67e-28	Csnk2b	non-rejected	D6	NA
4.13e-32	-0.31563	0.67	0.834	1.33e-27	Park7	non-rejected	D6	NA
4.56e-32	-0.260732	0.44	0.666	1.47e-27	Prmt1	non-rejected	D6	NA
4.61e-32	0.573403	0.718	0.734	1.49e-27	Sdc2	rejected	D6	NA
6.46e-32	-0.25858	0.258	0.457	2.09e-27	Flnc	non-rejected	D6	NA
7.42e-32	-0.269588	0.206	0.396	2.4e-27	Col1a2	non-rejected	D6	NA
9.45e-32	0.465617	0.241	0.119	3.05e-27	Dclk1	rejected	D6	NA
1.16e-31	-0.255601	0.4	0.628	3.74e-27	Kars	non-rejected	D6	NA
1.25e-31	0.443258	0.236	0.115	4.02e-27	Egr2	rejected	D6	NA
1.74e-31	-0.262188	0.33	0.54	5.62e-27	Eif3g	non-rejected	D6	NA
2.3e-31	-0.250921	0.338	0.547	7.44e-27	Mrpl20	non-rejected	D6	NA
2.63e-31	-0.330815	0.678	0.85	8.49e-27	Msn	non-rejected	D6	NA
2.75e-31	-0.270063	0.339	0.542	8.89e-27	Dnajc19	non-rejected	D6	NA
3.12e-31	-0.251293	0.322	0.527	1.01e-26	Tomm5	non-rejected	D6	NA
4.28e-31	0.538976	0.446	0.336	1.38e-26	Ubn2	rejected	D6	NA
4.85e-31	-0.311402	0.411	0.609	1.57e-26	Gpx8	non-rejected	D6	NA
8.68e-31	-0.276908	0.378	0.588	2.8e-26	Mrpl42	non-rejected	D6	NA
8.94e-31	0.496176	0.667	0.654	2.89e-26	Arl6ip5	rejected	D6	NA
9.12e-31	0.495576	0.425	0.288	2.94e-26	Trim30a	rejected	D6	NA
1.14e-30	-0.278648	0.501	0.723	3.69e-26	Wdr1	non-rejected	D6	NA
1.34e-30	-0.299159	0.663	0.825	4.33e-26	Atpif1	non-rejected	D6	NA
1.4e-30	-0.255336	0.405	0.616	4.52e-26	Uqcrfs1	non-rejected	D6	NA
2.75e-30	0.527902	0.453	0.351	8.87e-26	Smim3	rejected	D6	NA
3.15e-30	0.374535	0.885	0.9	1.02e-25	Gas5	rejected	D6	NA
3.16e-30	0.446571	0.757	0.737	1.02e-25	2410006H16Rik	rejected	D6	NA
4.97e-30	-0.308853	0.606	0.793	1.61e-25	Atp5o	non-rejected	D6	NA
9.36e-30	0.468246	0.551	0.431	3.02e-25	Ifi211	rejected	D6	NA
9.47e-30	0.562378	0.582	0.517	3.06e-25	Gng11	rejected	D6	NA
1.9e-29	-0.264562	0.553	0.772	6.12e-25	Rock2	non-rejected	D6	NA
2.36e-29	-0.251981	0.492	0.725	7.6e-25	Ewsr1	non-rejected	D6	NA
2.39e-29	-0.297685	0.268	0.456	7.71e-25	Atf5	non-rejected	D6	NA
3.17e-29	-0.27451	0.461	0.66	1.02e-24	Ostf1	non-rejected	D6	NA
3.73e-29	-0.279034	0.55	0.779	1.21e-24	Aplp2	non-rejected	D6	NA
5.01e-29	-0.266725	0.535	0.74	1.62e-24	Nfib	non-rejected	D6	NA
6.06e-29	0.474583	0.273	0.16	1.96e-24	Diaph2	rejected	D6	NA
6.07e-29	0.530874	0.645	0.592	1.96e-24	Itga5	rejected	D6	NA
6.59e-29	-0.253153	0.38	0.592	2.13e-24	Ndufv2	non-rejected	D6	NA
8.24e-29	-0.252565	0.553	0.767	2.66e-24	Ctnna1	non-rejected	D6	NA
9.63e-29	0.359448	0.346	0.208	3.11e-24	Irgm2	rejected	D6	NA
9.91e-29	0.543333	0.386	0.27	3.2e-24	Rsrp1	rejected	D6	NA
1.4e-28	0.311909	0.929	0.938	4.53e-24	Ddx5	rejected	D6	NA
1.62e-28	0.406128	0.461	0.32	5.24e-24	Stat2	rejected	D6	NA
2.18e-28	-0.292392	0.606	0.798	7.03e-24	Arpc3	non-rejected	D6	NA
2.61e-28	0.410613	0.357	0.221	8.41e-24	Ddx60	rejected	D6	NA
3.16e-28	-0.256307	0.373	0.59	1.02e-23	Cadm1	non-rejected	D6	NA
3.24e-28	-0.272774	0.494	0.709	1.05e-23	Anp32a	non-rejected	D6	NA
3.39e-28	0.468306	0.665	0.628	1.09e-23	Oaf	rejected	D6	NA
3.6e-28	0.374854	0.301	0.172	1.16e-23	Sp110	rejected	D6	NA
4.04e-28	-0.254717	0.487	0.694	1.31e-23	Vdac2	non-rejected	D6	NA
4.09e-28	-0.271288	0.725	0.871	1.32e-23	Eif4a1	non-rejected	D6	NA
4.51e-28	-0.29923	0.941	0.974	1.46e-23	Actg1	non-rejected	D6	NA
1.2e-27	-0.303906	0.708	0.851	3.89e-23	Aebp1	non-rejected	D6	NA
1.31e-27	0.599686	0.626	0.572	4.22e-23	Tnfaip2	rejected	D6	NA
1.96e-27	-0.286285	0.545	0.732	6.34e-23	Calm2	non-rejected	D6	NA
1.99e-27	0.543557	0.453	0.352	6.42e-23	Smad7	rejected	D6	NA
2.61e-27	-0.25935	0.669	0.82	8.43e-23	Mrfap1	non-rejected	D6	NA
2.79e-27	-0.262036	0.389	0.598	9.02e-23	Fbl	non-rejected	D6	NA
2.94e-27	-0.309189	0.449	0.647	9.48e-23	Cnn2	non-rejected	D6	NA
5.07e-27	0.515909	0.617	0.564	1.64e-22	Resf1	rejected	D6	NA
5.11e-27	0.39358	0.291	0.168	1.65e-22	Oas2	rejected	D6	NA
5.98e-27	-0.333991	0.694	0.841	1.93e-22	Gm26917	non-rejected	D6	NA
8.96e-27	0.462011	0.569	0.513	2.89e-22	1810058I24Rik	rejected	D6	NA
9.19e-27	-0.250584	0.388	0.598	2.97e-22	Eid1	non-rejected	D6	NA
1.28e-26	0.438424	0.504	0.384	4.15e-22	Oas1a	rejected	D6	NA
1.38e-26	0.304364	0.91	0.916	4.47e-22	Dynll1	rejected	D6	NA
1.51e-26	0.412744	0.228	0.123	4.89e-22	Stx3	rejected	D6	NA
1.64e-26	0.403519	0.322	0.206	5.29e-22	Sik1	rejected	D6	NA
2.99e-26	-0.263461	0.655	0.814	9.65e-22	Tcea1	non-rejected	D6	NA
5.05e-26	-0.272992	0.827	0.924	1.63e-21	Pabpc1	non-rejected	D6	NA
5.66e-26	-0.256286	0.727	0.865	1.83e-21	Gnai2	non-rejected	D6	NA
5.81e-26	-0.302635	0.508	0.709	1.88e-21	Pam	non-rejected	D6	NA
5.88e-26	0.481619	0.423	0.305	1.9e-21	Cx3cl1	rejected	D6	NA
1.03e-25	0.469047	0.817	0.772	3.31e-21	Hspb1	rejected	D6	NA
1.1e-25	0.524118	0.422	0.324	3.55e-21	Arid5a	rejected	D6	NA
1.36e-25	0.345546	0.26	0.147	4.38e-21	Adam8	rejected	D6	NA
1.36e-25	0.491633	0.389	0.285	4.39e-21	Isg20	rejected	D6	NA
1.54e-25	-0.281599	0.761	0.873	4.96e-21	Cavin1	non-rejected	D6	NA
1.85e-25	0.48779	0.304	0.2	5.99e-21	Stk40	rejected	D6	NA
2.36e-25	0.464815	0.264	0.155	7.61e-21	Tlr2	rejected	D6	NA
2.98e-25	0.542616	0.425	0.33	9.61e-21	Pltp	rejected	D6	NA
3.11e-25	0.351637	0.563	0.441	1e-20	Rnf213	rejected	D6	NA
3.56e-25	0.476181	0.52	0.429	1.15e-20	Matn2	rejected	D6	NA
5.61e-25	-0.265283	0.461	0.658	1.81e-20	Bnip3l	non-rejected	D6	NA
6.05e-25	-0.2632	0.589	0.769	1.95e-20	Ssr4	non-rejected	D6	NA
1.19e-24	0.614476	0.533	0.488	3.84e-20	Rsbn1	rejected	D6	NA
1.61e-24	-0.258587	0.618	0.803	5.18e-20	Eif3h	non-rejected	D6	NA
1.77e-24	0.492524	0.515	0.461	5.72e-20	Sde2	rejected	D6	NA
2.36e-24	-0.266215	0.702	0.855	7.61e-20	Atp5mpl	non-rejected	D6	NA
3.16e-24	0.530194	0.455	0.371	1.02e-19	Hexim1	rejected	D6	NA
4.6e-24	-0.305882	0.658	0.799	1.48e-19	Snrpd1	non-rejected	D6	NA
4.83e-24	0.693792	0.577	0.522	1.56e-19	Sox9	rejected	D6	rejected
5.73e-24	-0.304776	0.719	0.866	1.85e-19	Gpi1	non-rejected	D6	NA
7.1e-24	-0.329461	0.891	0.953	2.29e-19	Pcolce	non-rejected	D6	NA
7.28e-24	0.408497	0.334	0.219	2.35e-19	H2-Q6	rejected	D6	NA
7.69e-24	-0.389495	0.672	0.803	2.48e-19	Tubb5	non-rejected	D6	NA
1.04e-23	0.421585	0.34	0.232	3.36e-19	AC168977.2	rejected	D6	NA
1.14e-23	0.392387	0.301	0.193	3.68e-19	Azin2	rejected	D6	NA
1.3e-23	0.494202	0.314	0.209	4.19e-19	Mgst1	rejected	D6	NA
1.89e-23	0.400141	0.337	0.225	6.11e-19	Parp10	rejected	D6	NA
1.96e-23	0.362915	0.759	0.754	6.33e-19	Nenf	rejected	D6	NA
2e-23	0.400787	0.588	0.518	6.47e-19	Loxl3	rejected	D6	NA
5.77e-23	0.572783	0.446	0.365	1.86e-18	Noct	rejected	D6	NA
6.35e-23	0.407465	0.472	0.373	2.05e-18	Ifi35	rejected	D6	NA
7.35e-23	0.304831	0.862	0.899	2.37e-18	Reep5	rejected	D6	NA
7.98e-23	0.382663	0.861	0.877	2.58e-18	Polr2l	rejected	D6	NA
8.91e-23	-0.257998	0.489	0.676	2.88e-18	Manf	non-rejected	D6	NA
1e-22	0.295359	0.993	0.995	3.24e-18	mt-Cytb	rejected	D6	NA
1.97e-22	0.473258	0.315	0.223	6.35e-18	Zfp655	rejected	D6	NA
3e-22	0.560754	0.553	0.509	9.68e-18	Marcks	rejected	D6	NA
5.12e-22	-0.285219	0.55	0.715	1.65e-17	Avpi1	non-rejected	D6	NA
5.6e-22	0.437645	0.466	0.4	1.81e-17	Blvrb	rejected	D6	NA
8.93e-22	0.367222	0.769	0.801	2.88e-17	Polr2f	rejected	D6	NA
1.33e-21	-0.267649	0.728	0.852	4.3e-17	Clic1	non-rejected	D6	NA
1.53e-21	-0.332637	0.978	0.985	4.93e-17	S100a10	non-rejected	D6	NA
1.76e-21	0.368498	0.235	0.141	5.69e-17	Tnip1	rejected	D6	NA
2.6e-21	0.41734	0.655	0.642	8.39e-17	Stat3	rejected	D6	NA
3.27e-21	0.374763	0.324	0.217	1.06e-16	Dtx3l	rejected	D6	NA
4.39e-21	0.372143	0.343	0.243	1.42e-16	Plaat3	rejected	D6	NA
5.25e-21	0.402961	0.548	0.474	1.69e-16	Tfap2b	rejected	D6	NA
5.47e-21	0.417238	0.217	0.125	1.77e-16	Lncpint	rejected	D6	NA
5.56e-21	0.342334	0.77	0.8	1.79e-16	Ndufa6	rejected	D6	NA
8.61e-21	-0.270389	0.981	0.992	2.78e-16	Rps2	non-rejected	D6	NA
8.62e-21	0.306757	0.87	0.865	2.78e-16	Cavin3	rejected	D6	NA
1.2e-20	0.270856	0.895	0.92	3.88e-16	Rpl10-ps3	rejected	D6	NA
1.25e-20	0.340926	0.297	0.197	4.04e-16	Nmi	rejected	D6	NA
1.34e-20	0.356384	0.243	0.151	4.32e-16	Crem	rejected	D6	NA
1.43e-20	0.48083	0.496	0.454	4.61e-16	Gm8797	rejected	D6	NA
1.43e-20	0.339185	0.818	0.853	4.62e-16	Uqcrh	rejected	D6	NA
1.59e-20	0.436615	0.342	0.251	5.12e-16	St3gal1	rejected	D6	NA
2.12e-20	0.400863	0.611	0.611	6.85e-16	Use1	rejected	D6	NA
4.78e-20	0.261531	0.172	0.312	1.54e-15	Hist1h2ap	rejected	D6	NA
5.22e-20	0.51721	0.237	0.15	1.69e-15	Il11	rejected	D6	NA
6.34e-20	0.635931	0.456	0.379	2.05e-15	Nr4a2	rejected	D6	NA
6.39e-20	-0.527498	0.245	0.377	2.06e-15	Top2a	non-rejected	D6	NA
9.38e-20	0.492622	0.473	0.415	3.03e-15	Zc3hav1	rejected	D6	NA
1.03e-19	0.575614	0.522	0.477	3.31e-15	Sat1	rejected	D6	NA
1.22e-19	0.452788	0.315	0.228	3.94e-15	Nfil3	rejected	D6	NA
1.79e-19	0.520855	0.487	0.42	5.77e-15	Socs3	rejected	D6	NA
2.6e-19	0.470634	0.248	0.155	8.39e-15	Mmp19	rejected	D6	NA
3.12e-19	0.372064	0.251	0.152	1.01e-14	F830016B08Rik	rejected	D6	NA
5.89e-19	0.469997	0.388	0.315	1.9e-14	Nfkbib	rejected	D6	NA
8.02e-19	0.325193	0.738	0.748	2.59e-14	Selenok	rejected	D6	NA
1.18e-18	0.440538	0.364	0.28	3.82e-14	Trps1	rejected	D6	NA
1.24e-18	0.331384	0.247	0.156	4.01e-14	H2-M3	rejected	D6	NA
1.72e-18	0.41845	0.634	0.609	5.54e-14	Zfp36l1	rejected	D6	NA
2.44e-18	0.374518	0.797	0.826	7.87e-14	Clic4	rejected	D6	NA
3.15e-18	-0.330556	0.483	0.64	1.02e-13	Hist1h2bc	non-rejected	D6	NA
4.77e-18	-0.287838	0.915	0.967	1.54e-13	Ftl1	non-rejected	D6	NA
5.33e-18	0.353112	0.234	0.147	1.72e-13	Ralgds	rejected	D6	NA
5.48e-18	0.381849	0.615	0.579	1.77e-13	Ndrg1	rejected	D6	NA
6.93e-18	-0.352206	0.724	0.855	2.24e-13	Ecm1	non-rejected	D6	NA
7.23e-18	-0.304459	0.478	0.64	2.33e-13	Tgfbi	non-rejected	D6	NA
7.39e-18	0.466589	0.298	0.216	2.39e-13	Plcd3	rejected	D6	NA
1.53e-17	0.430479	0.26	0.178	4.92e-13	Dusp14	rejected	D6	NA
1.96e-17	0.265436	0.209	0.121	6.31e-13	AC168977.1	rejected	D6	NA
2.28e-17	0.444562	0.34	0.264	7.37e-13	Adamts14	rejected	D6	NA
2.39e-17	0.357329	0.513	0.436	7.72e-13	Gxylt2	rejected	D6	NA
5.04e-17	0.41173	0.623	0.606	1.63e-12	Plvap	rejected	D6	NA
5.82e-17	-0.37178	0.633	0.768	1.88e-12	Ank	non-rejected	D6	NA
7.79e-17	0.353776	0.821	0.833	2.51e-12	Cycs	rejected	D6	NA
8.82e-17	0.369075	0.412	0.336	2.85e-12	Ssbp3	rejected	D6	NA
1.15e-16	0.320362	0.705	0.707	3.71e-12	Ndufv3	rejected	D6	NA
1.74e-16	0.323075	0.248	0.166	5.63e-12	Ccdc136	rejected	D6	NA
3.86e-16	0.350122	0.707	0.743	1.25e-11	Ndufa5	rejected	D6	NA
5.18e-16	0.26097	0.799	0.821	1.67e-11	Ost4	rejected	D6	NA
5.59e-16	-0.292833	0.776	0.891	1.8e-11	Cyb5r3	non-rejected	D6	NA
6.49e-16	0.41719	0.499	0.451	2.09e-11	Il17rc	rejected	D6	NA
1.1e-15	0.537083	0.218	0.143	3.56e-11	Gm26532	rejected	D6	NA
1.26e-15	0.367204	0.318	0.244	4.06e-11	Maff	rejected	D6	NA
2.62e-15	0.39697	0.302	0.23	8.46e-11	Cdc42ep4	rejected	D6	NA
2.73e-15	0.561625	0.517	0.485	8.82e-11	Sgk1	rejected	D6	NA
4.08e-15	0.482834	0.398	0.345	1.32e-10	Frmd6	rejected	D6	NA
4.74e-15	0.428697	0.566	0.546	1.53e-10	Nfat5	rejected	D6	NA
7.15e-15	0.358322	0.319	0.236	2.31e-10	Ltbp3	rejected	D6	NA
[truncated: 2,386 more rows]
